# Supplementary material for: The Omega-3 Index Response to an 8 Week Randomized Intervention Containing Three Fatty Fish Meals Per Week Is Influenced by Adiposity in Overweight to Obese Women
Source: Front Nutr. 2022 Feb 4;9:810003. doi: 10.3389/fnut.2022.810003 (PMC8855121; doi:10.3389/fnut.2022.810003)
Supplement: Supplementary file 1 [file Table_1.XLSX]

## Sheet: S1 - OM3 Source Foods
	Supplemental Table 1: Daily gram weights of foods providing >0.1g of omega-3 fatty acids and NDSR-estimated fatty acid amounts in the TAD and DGAD 2200 calorie menu plans a
	TAD					DAGD
	FoodDescription	Food (g/d)	EPA+DHA (g/d)	ALA (g/d)		FoodDescription	Food (g/d)	EPA+DHA (g/d)	ALA (g/d)
	Day 1
	white farmed shrimp, cooked from frozen	30	0.1			Baked Farmed Atlantic Salmon	80	1.7	0.1
	dressing for salads, Hidden Valley Original Ranch - bottled	30		1.2		RANCH Dressing	30		1.4
	spaghetti noodles, white, cooked in unsalted water	100		0.3		ROASTED POTATOES	225		0.3
	corn chips, ingredient fat known	10		0.1		cereal, ready-to-eat, Cinnamon Chex (General Mills)	30		0.2
	Cheddar cheese, natural	30		0.1		taco, tortilla or nacho chips, regular, salted, ingredient fat known	10		0.1
	ROASTED POTATOES	75		0.1		EGG PATTY IQF	43		0.1
	EGG PATTY IQ	43		0.1		SOUTHWEST SOUP	180		0.1
	SOUTHWEST SOUP	180		0.1		beans, black, canned - drained, regular	30		0.1
	cream, half and half, regular (10-12% fat)	30		0.1
	Day 2
	PIZZA	226		0.4		STUFFING	150		1.4
	pizza, crust, white, thin	86		0.3		MASHED POTATOES	150		0.4
	MASHED POTATOES	75		0.2		pizza, crust, white, thin	86		0.3
	stuffing, white bread, made from mix	75		0.1		cereal, ready-to-eat, Cinnamon Chex (General Mills)	30		0.2
	CRISPY RICE TREAT	45		0.1		turkey, bacon, regular	20		0.1
	turkey, bacon, regular	20		0.1		lettuce, romaine or cos	50		0.1
	PUMPKIN CAKE ICING	15		0.1		ROASTED MUSHROOMS	25		0.1
	sauce, marinara, commercial	50		0.1
	ROASTED MUSHROOMS	25		0.1
	cream, half and half, regular (10-12% fat)	30		0.1
	Day 3
	BAGEL	88		0.1		GODDESS DRESSING	30		0.8
	Cheddar cheese, natural	30		0.1		ROASTED POTATOES	150		0.2
	ROASTED POTATOES	75		0.1		lettuce, romaine or cos	50		0.1
	turkey, bacon, regular	20		0.1
	BBQ BRISKET	100		0.1
	cream, half and half, regular (10-12% fat)	30		0.1
	Day 4
	SALSA RANCH DRESSING	30		1.2		SALSA RANCH	30		1.3
	PASTA WITH MEAT SAUCE	340		0.5		taco, tortilla or nacho chips, regular, salted, ingredient fat known	30		0.2
	spaghetti noodles, white, cooked in unsalted water	100		0.3		TOMATO-BASIL SAUCE	150		0.1
	sauce, marinara, commercial	100		0.1		ROASTED MUSHROOMS	50		0.1
	Cheddar cheese, natural	15		0.1		MASHED PINTOS	80		0.1
	ground beef or hamburger, 10% fat (90% lean meat)	120		0.1		green or string beans, cooked from frozen	120		0.1
	cream, half and half, regular (10-12% fat)	30		0.1		oil, olive	7		0.1
	Day 5
	white farmed shrimp, cooked from frozen	30	0.1			Baked Farmed Atlantic Salmon	80	1.7	0.1
	BREAKFAST MUFFINS	65		0.2		CORN CHOWDER	180	0.1	0
	ROASTED POTATOES	75		0.1		SALSA RANCH	30		1.3
	Colby Jack cheese, regular	21.3		0.1		walnuts	5		0.5
	CORN CHOWDER	180		0.1		CINNAMON APPLES	150		0.1
	cream, half and half, regular (10-12% fat)	30		0.1		cereal, ready-to-eat, Cinnamon Chex (General Mills)	15		0.1
						BREAKFAST MUFFIN	65		0.1
						lettuce, romaine or cos	50		0.1
	Day 6
	dressing for salads, Girard's Caesar	30		1		RANCH	30		1.4
	CORN-CHEDDAR BISCUIT	130		0.3		walnuts	5		0.5
	granola bars, Kellogg's Nutri-Grain Cereal Bar - all flavors	37		0.2		ROASTED POTATOES	150		0.2
	ROASTED POTATOES	75		0.1		CORN-CHEDDAR BISCUIT	65		0.1
	CHILI BASE	80		0.1		lettuce, romaine or cos	50		0.1
	Cheddar cheese, natural	15		0.1		Cheddar cheese, natural	15		0.1
	butter, regular, unsalted	16		0.1		MASHED PINTOS	40		0.1
	cream, half and half, regular (10-12% fat)	30		0.1
	Day 7
	SEAFOOD SALAD with 67% Imitation Krab	100	0.3	0.5		canned, white albacore tuna, water pack, regular, drained - not rinsed	80	0.7	0.1
	crackers, Keebler Club - Original	28		0.4		dressing for salads, thousand island, regular	30		0.7
	POPCORN CHICKEN	35		0.4		walnuts	5		0.5
	corn chips, ingredient fat known	30		0.4		CINNAMON APPLES	150		0.1
	cookies and bars, Nabisco Oreo Golden Sandwich - Original	20		0.2		lettuce, romaine or cos	50		0.1
	MASHED PINTOS	60		0.2
	CHEESE SAUCE	60		0.1
	pecans, raw (dried)	10		0.1
	sauce, sweet and sour, commercial	90		0.1
	cream, half and half, regular (10-12% fat)	30		0.1
	Day 8
	commercial pre-coated or breaded chicken, patty	85		1.3		MASHED PINTOS	80		0.1
	PANCAKES	150		0.1		BLUEBERRY SAUCE	100		0.1
	roast beef, chuck, no visible fat eaten	100		0.1		turkey, bacon, regular	20		0.1
	Cheddar cheese, natural	30		0.1		roast beef, chuck, no visible fat eaten	50		0.1
	turkey, bacon, regular	20		0.1		SEASONED RICE	150		0.1
	CHEESE SAUCE	30		0.1
	cream, half and half, regular (10-12% fat)	30		0.1
	a - NDSR - Nutrition Data System for Research (v 2014), University of Minnesota - Nutrition Coordinating Center (http://www.ncc.umn.edu/products/). Differences in estimated fatty acid levels for similar items are related to the manner of preparation.
