# Supplementary material for: The Omega-3 Index Response to an 8 Week Randomized Intervention Containing Three Fatty Fish Meals Per Week Is Influenced by Adiposity in Overweight to Obese Women
Source: Front Nutr. 2022 Feb 4;9:810003. doi: 10.3389/fnut.2022.810003 (PMC8855121; doi:10.3389/fnut.2022.810003)
Supplement: Supplementary file 2 [file Table_2.XLSX]

## Sheet: S2 - Dietary FA Intake
	Supplemental Table 2: Participant estimated n3-PUFA intake based on calorie adjust diet percriptions
	Menu Day	Diet Group	Subject_ID	Body Wt (kg)	Diet Prescription (calories)	Diet Series	ALA (g/d)	EPA + DHA (g/d)	ALA (mg/kg/d)	EPA + DHA (mg/kg/d)	Exclusison Comments
	D1	DGAD	DGAD_1	77.85	1900	R	2.07	1.47	26.6	18.9
	D1	DGAD	DGAD_2	114.4	3000	R	3.27	2.32	28.6	20.3
	D1	DGAD	DGAD_3	84.75	2300	R	2.51	1.78	29.6	21
	D1	DGAD	DGAD_4	94.1	2300	R	2.51	1.78	26.7	18.9
	D1	DGAD	DGAD_5	98.8	2700	R	2.95	2.09	29.9	21.2
	D1	DGAD	DGAD_6	70.2	1800	R	1.96	1.39	27.9	19.8
	D1	DGAD	DGAD_7	59.65	1700	R	1.85	1.31	31	22
	D1	DGAD	DGAD_8	69.95	1800	R	1.96	1.39	28	19.9
	D1	DGAD	DGAD_9	92.3	2200	R	2.4	1.7	26	18.4
	D1	DGAD	DGAD_10	105.9	2600	R	2.84	2.01	26.8	19
	D1	DGAD	DGAD_11	72.55	1800	R	1.96	1.39	27	19.2
	D1	DGAD	DGAD_12	93.8	2200	R	2.4	1.7	25.6	18.1
	D1	DGAD	DGAD_13	92.65	2400	R	2.62	1.85	28.3	20
	D1	DGAD	DGAD_14	108.5	2400	R	2.62	1.85	24.1	17.1
	D1	DGAD	DGAD_15	77.45	2000	R	2.18	1.55	28.1	20
	D1	DGAD	DGAD_16	69.75	1800	R	1.96	1.39	28.1	19.9
	D1	DGAD	DGAD_17	104.1	2350	R	2.56	1.82	24.6	17.5	screening and Visit 1 TG mismatch
	D1	DGAD	DGAD_18	98.7	2300	R	2.51	1.78	25.4	18
	D1	DGAD	DGAD_19	75.75	2300	R	2.51	1.78	33.1	23.5
	D1	DGAD	DGAD_20	101.25	2500	R	2.73	1.93	27	19.1
	D1	DGAD	DGAD_21	108.8	2300	R	2.51	1.78	23.1	16.4
	D1	DGAD	DGAD_22	78.1	2200	R	2.4	1.7	30.7	21.8
	D1	TAD	TAD_1	109.35	2200	S	2.1	0.1	19.2	0.914
	D1	TAD	TAD_2	81.4	2000	S	1.91	0.0909	23.5	1.12
	D1	TAD	TAD_3	95.8	2300	S	2.2	0.105	23	1.1	Missing terminal blood draw
	D1	TAD	TAD_4	82.9	1900	S	1.81	0.0864	21.8	1.04
	D1	TAD	TAD_5	88.15	2300	S	2.2	0.105	25	1.19
	D1	TAD	TAD_6	77.3	2200	S	2.1	0.1	27.2	1.29
	D1	TAD	TAD_7	83.15	1900	S	1.81	0.0864	21.8	1.04
	D1	TAD	TAD_8	82.55	2700	S	2.58	0.123	31.3	1.49
	D1	TAD	TAD_9	64.15	2000	S	1.91	0.0909	29.8	1.42
	D1	TAD	TAD_10	84.75	2500	S	2.39	0.114	28.2	1.35
	D1	TAD	TAD_11	97.55	2600	S	2.48	0.118	25.4	1.21
	D1	TAD	TAD_12	100.2	2500	S	2.39	0.114	23.9	1.14
	D1	TAD	TAD_13	115.2	2450	S	2.34	0.111	20.3	0.964
	D1	TAD	TAD_14	86.65	2300	S	2.2	0.105	25.4	1.21	Missing baseline RBC data
	D1	TAD	TAD_15	72.25	1900	S	1.81	0.0864	25.1	1.2
	D1	TAD	TAD_16	98.6	2300	S	2.2	0.105	22.3	1.06
	D1	TAD	TAD_17	81.55	2100	S	2	0.0955	24.5	1.17
	D1	TAD	TAD_18	81.6	2300	S	2.2	0.105	27	1.29
	D1	TAD	TAD_19	108.45	2400	S	2.29	0.109	21.1	1.01
	D1	TAD	TAD_20	104.55	2550	S	2.43	0.116	23.2	1.11
	D1	TAD	TAD_21	73.6	1900	S	1.81	0.0864	24.6	1.17
	D1	TAD	TAD_22	82.7	2200	S	2.1	0.1	25.4	1.21
	D2	DGAD	DGAD_1	77.85	1900	R	2.25		28.9
	D2	DGAD	DGAD_2	114.4	3000	R	3.55		31
	D2	DGAD	DGAD_3	84.75	2300	R	2.72		32.1
	D2	DGAD	DGAD_4	94.1	2300	R	2.72		28.9
	D2	DGAD	DGAD_5	98.8	2700	R	3.19		32.3
	D2	DGAD	DGAD_6	70.2	1800	R	2.13		30.3
	D2	DGAD	DGAD_7	59.65	1700	R	2.01		33.7
	D2	DGAD	DGAD_8	69.95	1800	R	2.13		30.5
	D2	DGAD	DGAD_9	92.3	2200	R	2.6		28.2
	D2	DGAD	DGAD_10	105.9	2600	R	3.07		29
	D2	DGAD	DGAD_11	72.55	1800	R	2.13		29.4
	D2	DGAD	DGAD_12	93.8	2200	R	2.6		27.7
	D2	DGAD	DGAD_13	92.65	2400	R	2.84		30.7
	D2	DGAD	DGAD_14	108.5	2400	R	2.84		26.2
	D2	DGAD	DGAD_15	77.45	2000	R	2.36		30.5
	D2	DGAD	DGAD_16	69.75	1800	R	2.13		30.5
	D2	DGAD	DGAD_17	104.1	2350	R	2.78		26.7		screening and Visit 1 TG mismatch
	D2	DGAD	DGAD_18	98.7	2300	R	2.72		27.6
	D2	DGAD	DGAD_19	75.75	2300	R	2.72		35.9
	D2	DGAD	DGAD_20	101.25	2500	R	2.95		29.1
	D2	DGAD	DGAD_21	108.8	2300	R	2.72		25
	D2	DGAD	DGAD_22	78.1	2200	R	2.6		33.3
	D2	TAD	TAD_1	109.35	2200	S	1.6		14.6
	D2	TAD	TAD_2	81.4	2000	S	1.45		17.8
	D2	TAD	TAD_3	95.8	2300	S	1.67		17.4		Missing terminal blood draw
	D2	TAD	TAD_4	82.9	1900	S	1.38		16.6
	D2	TAD	TAD_5	88.15	2300	S	1.67		18.9
	D2	TAD	TAD_6	77.3	2200	S	1.6		20.7
	D2	TAD	TAD_7	83.15	1900	S	1.38		16.6
	D2	TAD	TAD_8	82.55	2700	S	1.96		23.7
	D2	TAD	TAD_9	64.15	2000	S	1.45		22.6
	D2	TAD	TAD_10	84.75	2500	S	1.82		21.5
	D2	TAD	TAD_11	97.55	2600	S	1.89		19.4
	D2	TAD	TAD_12	100.2	2500	S	1.82		18.2
	D2	TAD	TAD_13	115.2	2450	S	1.78		15.5
	D2	TAD	TAD_14	86.65	2300	S	1.67		19.3		Missing baseline blood draw
	D2	TAD	TAD_15	72.25	1900	S	1.38		19.1
	D2	TAD	TAD_16	98.6	2300	S	1.67		16.9
	D2	TAD	TAD_17	81.55	2100	S	1.53		18.8
	D2	TAD	TAD_18	81.6	2300	S	1.67		20.5
	D2	TAD	TAD_19	108.45	2400	S	1.75		16.1
	D2	TAD	TAD_20	104.55	2550	S	1.85		17.7
	D2	TAD	TAD_21	73.6	1900	S	1.38		18.8
	D2	TAD	TAD_22	82.7	2200	S	1.6		19.3
	D3	DGAD	DGAD_1	77.85	1900	R	0.95		12.2
	D3	DGAD	DGAD_2	114.4	3000	R	1.5		13.1
	D3	DGAD	DGAD_3	84.75	2300	R	1.15		13.6
	D3	DGAD	DGAD_4	94.1	2300	R	1.15		12.2
	D3	DGAD	DGAD_5	98.8	2700	R	1.35		13.7
	D3	DGAD	DGAD_6	70.2	1800	R	0.9		12.8
	D3	DGAD	DGAD_7	59.65	1700	R	0.85		14.2
	D3	DGAD	DGAD_8	69.95	1800	R	0.9		12.9
	D3	DGAD	DGAD_9	92.3	2200	R	1.1		11.9
	D3	DGAD	DGAD_10	105.9	2600	R	1.3		12.3
	D3	DGAD	DGAD_11	72.55	1800	R	0.9		12.4
	D3	DGAD	DGAD_12	93.8	2200	R	1.1		11.7
	D3	DGAD	DGAD_13	92.65	2400	R	1.2		13
	D3	DGAD	DGAD_14	108.5	2400	R	1.2		11.1
	D3	DGAD	DGAD_15	77.45	2000	R	1		12.9
	D3	DGAD	DGAD_16	69.75	1800	R	0.9		12.9
	D3	DGAD	DGAD_17	104.1	2350	R	1.18		11.3		screening and Visit 1 TG mismatch
	D3	DGAD	DGAD_18	98.7	2300	R	1.15		11.7
	D3	DGAD	DGAD_19	75.75	2300	R	1.15		15.2
	D3	DGAD	DGAD_20	101.25	2500	R	1.25		12.3
	D3	DGAD	DGAD_21	108.8	2300	R	1.15		10.6
	D3	DGAD	DGAD_22	78.1	2200	R	1.1		14.1
	D3	TAD	TAD_1	109.35	2200	S	0.6		5.49
	D3	TAD	TAD_2	81.4	2000	S	0.545		6.7
	D3	TAD	TAD_3	95.8	2300	S	0.627		6.54		Missing terminal RBC data
	D3	TAD	TAD_4	82.9	1900	S	0.518		6.25
	D3	TAD	TAD_5	88.15	2300	S	0.627		7.11
	D3	TAD	TAD_6	77.3	2200	S	0.6		7.76
	D3	TAD	TAD_7	83.15	1900	S	0.518		6.23
	D3	TAD	TAD_8	82.55	2700	S	0.736		8.92
	D3	TAD	TAD_9	64.15	2000	S	0.545		8.5
	D3	TAD	TAD_10	84.75	2500	S	0.682		8.05
	D3	TAD	TAD_11	97.55	2600	S	0.709		7.27
	D3	TAD	TAD_12	100.2	2500	S	0.682		6.81
	D3	TAD	TAD_13	115.2	2450	S	0.668		5.8
	D3	TAD	TAD_14	86.65	2300	S	0.627		7.24		Missing baseline blood draw
	D3	TAD	TAD_15	72.25	1900	S	0.518		7.17
	D3	TAD	TAD_16	98.6	2300	S	0.627		6.36
	D3	TAD	TAD_17	81.55	2100	S	0.573		7.03
	D3	TAD	TAD_18	81.6	2300	S	0.627		7.68
	D3	TAD	TAD_19	108.45	2400	S	0.655		6.04
	D3	TAD	TAD_20	104.55	2550	S	0.695		6.65
	D3	TAD	TAD_21	73.6	1900	S	0.518		7.04
	D3	TAD	TAD_22	82.7	2200	S	0.6		7.26
	D4	DGAD	DGAD_1	77.85	1900	R	2.07		26.6
	D4	DGAD	DGAD_2	114.4	3000	R	3.27		28.6
	D4	DGAD	DGAD_3	84.75	2300	R	2.51		29.6
	D4	DGAD	DGAD_4	94.1	2300	R	2.51		26.7
	D4	DGAD	DGAD_5	98.8	2700	R	2.95		29.9
	D4	DGAD	DGAD_6	70.2	1800	R	1.96		27.9
	D4	DGAD	DGAD_7	59.65	1700	R	1.85		31
	D4	DGAD	DGAD_8	69.95	1800	R	1.96		28
	D4	DGAD	DGAD_9	92.3	2200	R	2.4		26
	D4	DGAD	DGAD_10	105.9	2600	R	2.84		26.8
	D4	DGAD	DGAD_11	72.55	1800	R	1.96		27
	D4	DGAD	DGAD_12	93.8	2200	R	2.4		25.6
	D4	DGAD	DGAD_13	92.65	2400	R	2.62		28.3
	D4	DGAD	DGAD_14	108.5	2400	R	2.62		24.1
	D4	DGAD	DGAD_15	77.45	2000	R	2.18		28.1
	D4	DGAD	DGAD_16	69.75	1800	R	1.96		28.1
	D4	DGAD	DGAD_17	104.1	2350	R	2.56		24.6		screening and Visit 1 TG mismatch
	D4	DGAD	DGAD_18	98.7	2300	R	2.51		25.4
	D4	DGAD	DGAD_19	75.75	2300	R	2.51		33.1
	D4	DGAD	DGAD_20	101.25	2500	R	2.73		27
	D4	DGAD	DGAD_21	108.8	2300	R	2.51		23.1
	D4	DGAD	DGAD_22	78.1	2200	R	2.4		30.7
	D4	TAD	TAD_1	109.35	2200	S	2		18.3
	D4	TAD	TAD_2	81.4	2000	S	1.82		22.4
	D4	TAD	TAD_3	95.8	2300	S	2.09		21.8		Missing terminal blood draw
	D4	TAD	TAD_4	82.9	1900	S	1.73		20.9
	D4	TAD	TAD_5	88.15	2300	S	2.09		23.7
	D4	TAD	TAD_6	77.3	2200	S	2		25.9
	D4	TAD	TAD_7	83.15	1900	S	1.73		20.8
	D4	TAD	TAD_8	82.55	2700	S	2.45		29.7
	D4	TAD	TAD_9	64.15	2000	S	1.82		28.4
	D4	TAD	TAD_10	84.75	2500	S	2.27		26.8
	D4	TAD	TAD_11	97.55	2600	S	2.36		24.2
	D4	TAD	TAD_12	100.2	2500	S	2.27		22.7
	D4	TAD	TAD_13	115.2	2450	S	2.23		19.4
	D4	TAD	TAD_14	86.65	2300	S	2.09		24.1		Missing baseline RBC data
	D4	TAD	TAD_15	72.25	1900	S	1.73		23.9
	D4	TAD	TAD_16	98.6	2300	S	2.09		21.2
	D4	TAD	TAD_17	81.55	2100	S	1.91		23.4
	D4	TAD	TAD_18	81.6	2300	S	2.09		25.6
	D4	TAD	TAD_19	108.45	2400	S	2.18		20.1
	D4	TAD	TAD_20	104.55	2550	S	2.32		22.2
	D4	TAD	TAD_21	73.6	1900	S	1.73		23.5
	D4	TAD	TAD_22	82.7	2200	S	2		24.2
	D5	DGAD	DGAD_1	77.85	1900	R	1.99	1.55	25.6	19.9
	D5	DGAD	DGAD_2	114.4	3000	R	3.14	2.45	27.4	21.4
	D5	DGAD	DGAD_3	84.75	2300	R	2.4	1.88	28.3	22.2
	D5	DGAD	DGAD_4	94.1	2300	R	2.4	1.88	25.5	20
	D5	DGAD	DGAD_5	98.8	2700	R	2.82	2.21	28.5	22.4
	D5	DGAD	DGAD_6	70.2	1800	R	1.88	1.47	26.8	20.9
	D5	DGAD	DGAD_7	59.65	1700	R	1.78	1.39	29.8	23.3
	D5	DGAD	DGAD_8	69.95	1800	R	1.88	1.47	26.9	21
	D5	DGAD	DGAD_9	92.3	2200	R	2.3	1.8	24.9	19.5
	D5	DGAD	DGAD_10	105.9	2600	R	2.72	2.13	25.7	20.1
	D5	DGAD	DGAD_11	72.55	1800	R	1.88	1.47	25.9	20.3
	D5	DGAD	DGAD_12	93.8	2200	R	2.3	1.8	24.5	19.2
	D5	DGAD	DGAD_13	92.65	2400	R	2.51	1.96	27.1	21.2
	D5	DGAD	DGAD_14	108.5	2400	R	2.51	1.96	23.1	18.1
	D5	DGAD	DGAD_15	77.45	2000	R	2.09	1.64	27	21.2
	D5	DGAD	DGAD_16	69.75	1800	R	1.88	1.47	27	21.1
	D5	DGAD	DGAD_17	104.1	2350	R	2.46	1.92	23.6	18.4	screening and Visit 1 TG mismatch
	D5	DGAD	DGAD_18	98.7	2300	R	2.4	1.88	24.3	19
	D5	DGAD	DGAD_19	75.75	2300	R	2.4	1.88	31.7	24.8
	D5	DGAD	DGAD_20	101.25	2500	R	2.61	2.05	25.8	20.2
	D5	DGAD	DGAD_21	108.8	2300	R	2.4	1.88	22.1	17.3
	D5	DGAD	DGAD_22	78.1	2200	R	2.3	1.8	29.4	23
	D5	TAD	TAD_1	109.35	2200	S	0.6	0.1	5.49	0.914
	D5	TAD	TAD_2	81.4	2000	S	0.545	0.0909	6.7	1.12
	D5	TAD	TAD_3	95.8	2300	S	0.627	0.105	6.54	1.1	Missing terminal blood draw
	D5	TAD	TAD_4	82.9	1900	S	0.518	0.0864	6.25	1.04
	D5	TAD	TAD_5	88.15	2300	S	0.627	0.105	7.11	1.19
	D5	TAD	TAD_6	77.3	2200	S	0.6	0.1	7.76	1.29
	D5	TAD	TAD_7	83.15	1900	S	0.518	0.0864	6.23	1.04
	D5	TAD	TAD_8	82.55	2700	S	0.736	0.123	8.92	1.49
	D5	TAD	TAD_9	64.15	2000	S	0.545	0.0909	8.5	1.42
	D5	TAD	TAD_10	84.75	2500	S	0.682	0.114	8.05	1.35
	D5	TAD	TAD_11	97.55	2600	S	0.709	0.118	7.27	1.21
	D5	TAD	TAD_12	100.2	2500	S	0.682	0.114	6.81	1.14
	D5	TAD	TAD_13	115.2	2450	S	0.668	0.111	5.8	0.964
	D5	TAD	TAD_14	86.65	2300	S	0.627	0.105	7.24	1.21	Missing baseline blood draw
	D5	TAD	TAD_15	72.25	1900	S	0.518	0.0864	7.17	1.2
	D5	TAD	TAD_16	98.6	2300	S	0.627	0.105	6.36	1.06
	D5	TAD	TAD_17	81.55	2100	S	0.573	0.0955	7.03	1.17
	D5	TAD	TAD_18	81.6	2300	S	0.627	0.105	7.68	1.29
	D5	TAD	TAD_19	108.45	2400	S	0.655	0.109	6.04	1.01
	D5	TAD	TAD_20	104.55	2550	S	0.695	0.116	6.65	1.11
	D5	TAD	TAD_21	73.6	1900	S	0.518	0.0864	7.04	1.17
	D5	TAD	TAD_22	82.7	2200	S	0.6	0.1	7.26	1.21
	D6	DGAD	DGAD_1	77.85	1900	R	2.16		27.7
	D6	DGAD	DGAD_2	114.4	3000	R	3.41		29.8
	D6	DGAD	DGAD_3	84.75	2300	R	2.61		30.8
	D6	DGAD	DGAD_4	94.1	2300	R	2.61		27.7
	D6	DGAD	DGAD_5	98.8	2700	R	3.07		31.1
	D6	DGAD	DGAD_6	70.2	1800	R	2.05		29.2
	D6	DGAD	DGAD_7	59.65	1700	R	1.93		32.4
	D6	DGAD	DGAD_8	69.95	1800	R	2.05		29.3
	D6	DGAD	DGAD_9	92.3	2200	R	2.5		27.1
	D6	DGAD	DGAD_10	105.9	2600	R	2.95		27.9
	D6	DGAD	DGAD_11	72.55	1800	R	2.05		28.3
	D6	DGAD	DGAD_12	93.8	2200	R	2.5		26.7
	D6	DGAD	DGAD_13	92.65	2400	R	2.73		29.5
	D6	DGAD	DGAD_14	108.5	2400	R	2.73		25.2
	D6	DGAD	DGAD_15	77.45	2000	R	2.27		29.3
	D6	DGAD	DGAD_16	69.75	1800	R	2.05		29.4
	D6	DGAD	DGAD_17	104.1	2350	R	2.67		25.6		screening and Visit 1 TG mismatch
	D6	DGAD	DGAD_18	98.7	2300	R	2.61		26.4
	D6	DGAD	DGAD_19	75.75	2300	R	2.61		34.5
	D6	DGAD	DGAD_20	101.25	2500	R	2.84		28
	D6	DGAD	DGAD_21	108.8	2300	R	2.61		24
	D6	DGAD	DGAD_22	78.1	2200	R	2.5		32
	D6	TAD	TAD_1	109.35	2200	S	2		18.3
	D6	TAD	TAD_2	81.4	2000	S	1.82		22.4
	D6	TAD	TAD_3	95.8	2300	S	2.09		21.8		Missing terminal RBC data
	D6	TAD	TAD_4	82.9	1900	S	1.73		20.9
	D6	TAD	TAD_5	88.15	2300	S	2.09		23.7
	D6	TAD	TAD_6	77.3	2200	S	2		25.9
	D6	TAD	TAD_7	83.15	1900	S	1.73		20.8
	D6	TAD	TAD_8	82.55	2700	S	2.45		29.7
	D6	TAD	TAD_9	64.15	2000	S	1.82		28.4
	D6	TAD	TAD_10	84.75	2500	S	2.27		26.8
	D6	TAD	TAD_11	97.55	2600	S	2.36		24.2
	D6	TAD	TAD_12	100.2	2500	S	2.27		22.7
	D6	TAD	TAD_13	115.2	2450	S	2.23		19.4
	D6	TAD	TAD_14	86.65	2300	S	2.09		24.1		Missing baseline blood draw
	D6	TAD	TAD_15	72.25	1900	S	1.73		23.9
	D6	TAD	TAD_16	98.6	2300	S	2.09		21.2
	D6	TAD	TAD_17	81.55	2100	S	1.91		23.4
	D6	TAD	TAD_18	81.6	2300	S	2.09		25.6
	D6	TAD	TAD_19	108.45	2400	S	2.18		20.1
	D6	TAD	TAD_20	104.55	2550	S	2.32		22.2
	D6	TAD	TAD_21	73.6	1900	S	1.73		23.5
	D6	TAD	TAD_22	82.7	2200	S	2		24.2
	D7	DGAD	DGAD_1	77.85	1900	R	1.3	0.605	16.7	7.77
	D7	DGAD	DGAD_2	114.4	3000	R	2.05	0.955	17.9	8.35
	D7	DGAD	DGAD_3	84.75	2300	R	1.57	0.732	18.5	8.64
	D7	DGAD	DGAD_4	94.1	2300	R	1.57	0.732	16.7	7.78
	D7	DGAD	DGAD_5	98.8	2700	R	1.84	0.859	18.6	8.69
	D7	DGAD	DGAD_6	70.2	1800	R	1.23	0.573	17.5	8.16
	D7	DGAD	DGAD_7	59.65	1700	R	1.16	0.541	19.4	9.07
	D7	DGAD	DGAD_8	69.95	1800	R	1.23	0.573	17.6	8.19
	D7	DGAD	DGAD_9	92.3	2200	R	1.5	0.7	16.3	7.58
	D7	DGAD	DGAD_10	105.9	2600	R	1.77	0.827	16.7	7.81
	D7	DGAD	DGAD_11	72.55	1800	R	1.23	0.573	17	7.9
	D7	DGAD	DGAD_12	93.8	2200	R	1.5	0.7	16	7.46
	D7	DGAD	DGAD_13	92.65	2400	R	1.64	0.764	17.7	8.25
	D7	DGAD	DGAD_14	108.5	2400	R	1.64	0.764	15.1	7.04
	D7	DGAD	DGAD_15	77.45	2000	R	1.36	0.636	17.6	8.21
	D7	DGAD	DGAD_16	69.75	1800	R	1.23	0.573	17.6	8.22
	D7	DGAD	DGAD_17	104.1	2350	R	1.6	0.748	15.4	7.19	screening and Visit 1 TG mismatch
	D7	DGAD	DGAD_18	98.7	2300	R	1.57	0.732	15.9	7.42
	D7	DGAD	DGAD_19	75.75	2300	R	1.57	0.732	20.7	9.66
	D7	DGAD	DGAD_20	101.25	2500	R	1.7	0.795	16.8	7.85
	D7	DGAD	DGAD_21	108.8	2300	R	1.57	0.732	14.4	6.73
	D7	DGAD	DGAD_22	78.1	2200	R	1.5	0.7	19.2	8.96
	D7	TAD	TAD_1	109.35	2200	S	2.5	0.3	22.9	2.74
	D7	TAD	TAD_2	81.4	2000	S	2.27	0.273	27.9	3.35
	D7	TAD	TAD_3	95.8	2300	S	2.61	0.314	27.2	3.28	Missing terminal blood draw
	D7	TAD	TAD_4	82.9	1900	S	2.16	0.259	26.1	3.12
	D7	TAD	TAD_5	88.15	2300	S	2.61	0.314	29.6	3.56
	D7	TAD	TAD_6	77.3	2200	S	2.5	0.3	32.3	3.88
	D7	TAD	TAD_7	83.15	1900	S	2.16	0.259	26	3.11
	D7	TAD	TAD_8	82.55	2700	S	3.07	0.368	37.2	4.46
	D7	TAD	TAD_9	64.15	2000	S	2.27	0.273	35.4	4.26
	D7	TAD	TAD_10	84.75	2500	S	2.84	0.341	33.5	4.02
	D7	TAD	TAD_11	97.55	2600	S	2.95	0.355	30.2	3.64
	D7	TAD	TAD_12	100.2	2500	S	2.84	0.341	28.3	3.4
	D7	TAD	TAD_13	115.2	2450	S	2.78	0.334	24.1	2.9
	D7	TAD	TAD_14	86.65	2300	S	2.61	0.314	30.1	3.62	Missing baseline RBC data
	D7	TAD	TAD_15	72.25	1900	S	2.16	0.259	29.9	3.58
	D7	TAD	TAD_16	98.6	2300	S	2.61	0.314	26.5	3.18
	D7	TAD	TAD_17	81.55	2100	S	2.39	0.286	29.3	3.51
	D7	TAD	TAD_18	81.6	2300	S	2.61	0.314	32	3.85
	D7	TAD	TAD_19	108.45	2400	S	2.73	0.327	25.2	3.02
	D7	TAD	TAD_20	104.55	2550	S	2.9	0.348	27.7	3.33
	D7	TAD	TAD_21	73.6	1900	S	2.16	0.259	29.3	3.52
	D7	TAD	TAD_22	82.7	2200	S	2.5	0.3	30.2	3.63
	D8	DGAD	DGAD_1	77.85	1900	R	0.432		5.55
	D8	DGAD	DGAD_2	114.4	3000	R	0.682		5.96
	D8	DGAD	DGAD_3	84.75	2300	R	0.523		6.17
	D8	DGAD	DGAD_4	94.1	2300	R	0.523		5.56
	D8	DGAD	DGAD_5	98.8	2700	R	0.614		6.21
	D8	DGAD	DGAD_6	70.2	1800	R	0.409		5.83
	D8	DGAD	DGAD_7	59.65	1700	R	0.386		6.47
	D8	DGAD	DGAD_8	69.95	1800	R	0.409		5.85
	D8	DGAD	DGAD_9	92.3	2200	R	0.5		5.42
	D8	DGAD	DGAD_10	105.9	2600	R	0.591		5.58
	D8	DGAD	DGAD_11	72.55	1800	R	0.409		5.64
	D8	DGAD	DGAD_12	93.8	2200	R	0.5		5.33
	D8	DGAD	DGAD_13	92.65	2400	R	0.545		5.88
	D8	DGAD	DGAD_14	108.5	2400	R	0.545		5.02
	D8	DGAD	DGAD_15	77.45	2000	R	0.455		5.87
	D8	DGAD	DGAD_16	69.75	1800	R	0.409		5.86
	D8	DGAD	DGAD_17	104.1	2350	R	0.534		5.13		screening and Visit 1 TG mismatch
	D8	DGAD	DGAD_18	98.7	2300	R	0.523		5.3
	D8	DGAD	DGAD_19	75.75	2300	R	0.523		6.9
	D8	DGAD	DGAD_20	101.25	2500	R	0.568		5.61
	D8	DGAD	DGAD_21	108.8	2300	R	0.523		4.81
	D8	DGAD	DGAD_22	78.1	2200	R	0.5		6.4
	D8	TAD	TAD_1	109.35	2200	S	1.9		17.4
	D8	TAD	TAD_2	81.4	2000	S	1.73		21.3
	D8	TAD	TAD_3	95.8	2300	S	1.99		20.8		Missing terminal blood draw
	D8	TAD	TAD_4	82.9	1900	S	1.64		19.8
	D8	TAD	TAD_5	88.15	2300	S	1.99		22.6
	D8	TAD	TAD_6	77.3	2200	S	1.9		24.6
	D8	TAD	TAD_7	83.15	1900	S	1.64		19.7
	D8	TAD	TAD_8	82.55	2700	S	2.33		28.2
	D8	TAD	TAD_9	64.15	2000	S	1.73		27
	D8	TAD	TAD_10	84.75	2500	S	2.16		25.5
	D8	TAD	TAD_11	97.55	2600	S	2.25		23.1
	D8	TAD	TAD_12	100.2	2500	S	2.16		21.6
	D8	TAD	TAD_13	115.2	2450	S	2.12		18.4
	D8	TAD	TAD_14	86.65	2300	S	1.99		23		Missing baseline blood draw
	D8	TAD	TAD_15	72.25	1900	S	1.64		22.7
	D8	TAD	TAD_16	98.6	2300	S	1.99		20.2
	D8	TAD	TAD_17	81.55	2100	S	1.81		22.2
	D8	TAD	TAD_18	81.6	2300	S	1.99		24.4
	D8	TAD	TAD_19	108.45	2400	S	2.07		19.1
	D8	TAD	TAD_20	104.55	2550	S	2.2		21
	D8	TAD	TAD_21	73.6	1900	S	1.64		22.3
	D8	TAD	TAD_22	82.7	2200	S	1.9		23
