# Supplementary material for: The Omega-3 Index Response to an 8 Week Randomized Intervention Containing Three Fatty Fish Meals Per Week Is Influenced by Adiposity in Overweight to Obese Women
Source: Front Nutr. 2022 Feb 4;9:810003. doi: 10.3389/fnut.2022.810003 (PMC8855121; doi:10.3389/fnut.2022.810003)
Supplement: Supplementary file 3 [file Table_3.XLSX]

## Sheet: S3- Clinical, DEXA, & RBC FAME
	Supplemental Table 3: Participant clinical, DEXA and RBC FAME data
	Subject_ID	Exclusison Comments	Diet Group	Diet Week	Baseline Adj OM3 Change Cluster	5y Age Range	Sex	Final BMI	BMI Category	HOMA-IR	IR Status	HbA1c (%)	Fasting TG (mg/dL)	Fasting Triglyceridemia	DiastolicPressure	SystolicPressure	Sistolic:Diastolic	Weight (kg)	Total Mass (g)	Total Fat Mass (g)	Total Lean Mass (g)	Total Lean + BMC (g)	Trunk % Fat	Total % Body Fat	Android Fat Mass (g)	Gynoid Fat Mass (g)	Android % Fat	Gynoid % Fat	Android:Gynoid Ratio	Total BMC (g)	Total BMD (g/cm^2)	RBC FAME Acq. Date-Time:	RBC FAME Analysis Batch:	TG-16:0-d31 % Rec.	Wk	OM3-I	C14:0	C15:0	C16:0	C17:0	C18:0	C18:1n9	C18:1n7	C18:2n6	C20:3n6	C20:4n6	C22:4n6	C22:5n6	C20:5n3
	DGAD_1		DGAD	0	DGAD Low Resp	21-25	Female	28.5	Overweight	2.04627	IR	5.12	74	Normal	63.5	119	1.87402	77.85	76351.2	35374.3	39148.3	40976.9	43.9	46.3	2601	6867	46	50.2	0.378768	1828.6	0.989	2018-07-26 15:40:00	Batch 3	46.6577	1	5.23065	33.9	5.32	485.65	5.46	334.67	164.88	32.89	109.1	23.75	152.01	70.61	13.97	4.36
	DGAD_2		DGAD	0	DGAD Low Resp	36-40	Female	37.7	Obese	3.14563	IR	5.02	348	Mild-Moderate	78	122	1.5641	114.4	112298	51066.3	58502.7	61231.2	48.8	45.5	5252	9403	52	47.9	0.558545	2728.41	1.231	2018-07-25 20:02:00	Batch 2	48.4035	1	5.69942	11.48	3.23	312.17	3.61	260.18	117.12	20.19	52.51	16.61	86.12	43.33	7.88	3.31
	DGAD_3		DGAD	0	DGAD Hi Resp	41-45	Female	29.9	Overweight	1.43767	no-IR	4.88	202	Mild-Moderate	74.5	127	1.7047	84.75	83167.1	35456	45349.5	47711.1	45.6	42.6	3232	6833	47.5	47.7	0.472999	2361.57	1.192	2018-07-26 19:45:00	Batch 3	54.1903	1	6.43493	23.89	3.46	376.86	7.37	207.04	147.68	31.06	58.58	12.37	76.88	38.92	11.34	2.67
	DGAD_4		DGAD	0	DGAD Hi Resp	26-30	Female	33.5	Obese	1.64383	no-IR	5.23	36	Normal	58	112.5	1.93966	94.1	92282.1	43000.7	46218	49281.4	47.8	46.6	3669	7463	51.6	47.8	0.491625	3063.34	1.441	2018-07-25 22:39:00	Batch 2	39.8345	1	7.5303	16.47	3.04	201.06	4.68	265.05	73.87	16.02	62.46	8.97	67.45	31.56	7.2	2.37
	DGAD_5		DGAD	0	DGAD Hi Resp	46-50	Female	33.9	Obese	1.3881	no-IR	5.11	200	Mild-Moderate	72	125.5	1.74306	98.8	95819.2	41078.4	52293.9	54740.8	45.8	42.9	4096	7088	48	44.9	0.577878	2446.91	1.193	2018-07-25 07:32:00	Batch 1	57.106	1	5.62725	12.87	3.59	420.33	4.1	287.26	127.34	27.98	87.87	21.98	110.4	53.06	15.63	4.61
	DGAD_6		DGAD	0	DGAD Hi Resp	61-65	Female	28	Overweight	3.43465	IR	5.66	126	Normal	68.5	127	1.85401	70.2	68910	28414.9	38763	40495.1	43.6	41.2	2463	4824	44.5	42.8	0.510572	1732.09	1.001	2018-07-24 22:37:00	Batch 1	46.4744	1	7.973	1.01	2.44	255.86	5.34	232.71	81.39	12.51	47.17	9.14	78.51	41.19	8.18	5.37
	DGAD_7		DGAD	0	DGAD Hi Resp	56-60	Female	27.5	Overweight	0.450806	no-IR	5.69	151	Mild-Moderate	74	123	1.66216	59.65	58717.7	22945.8	34439.2	35771.9	42.8	39.1	1949	3177	42.8	36.7	0.613472	1332.71	0.909	2018-07-26 15:18:00	Batch 3	43.0729	1	5.31191	26.84	4.98	275.69	5.15	253.3	94.34	20.91	63.28	15.79	69.38	37.01	5.02	3.25
	DGAD_8		DGAD	0	DGAD Hi Resp	61-65	Female	25.3	Overweight	2.18235	IR	5.16	121	Normal	65.5	128.5	1.96183	69.95	68450	26600.1	39799.1	41850	43.2	38.9	2725	4252	46.3	40.3	0.640875	2050.85	1.107	2018-07-25 00:52:00	Batch 1	33.1123	1	7.3999	2.85	2.99	395.72	5.78	414.24	168.38	24.4	99.32	18.76	145.76	61.4	15.93	9.4
	DGAD_9		DGAD	0	DGAD Hi Resp	56-60	Female	32	Obese	1.7643	no-IR	5.5	59	Normal	72	126	1.75	92.3	90823	36850.6	51568	53972.4	42.3	40.6	2941	6208	42.3	42.9	0.473744	2404.44	1.172	2018-07-27 02:48:00	Batch 3	33.0643	1	6.74087	9.63	4.49	138.2	5.08	307.66	72.81	16.61	58.69	9.54	99.15	48.14	4.24	3.18
	DGAD_10		DGAD	0	DGAD Hi Resp	51-55	Female	34.2	Obese	3.07809	IR	5.38	29	Normal	72.5	139	1.91724	105.9	104060	41413.1	59996.2	62647.2	39	39.8	3125	6607	40.3	40.9	0.472983	2650.98	1.182	2018-07-25 18:10:00	Batch 2	54.7226	1	5.61527	6.99	2.42	241.79	3.88	266.64	88.14	14.91	71.41	10.42	89.46	45.51	10.63	3.11
	DGAD_11		DGAD	0	DGAD Hi Resp	56-60	Female	29.5	Overweight	3.06501	IR	5.27	93	Normal	82	148	1.80488	72.55	71338.3	28772	40867	42566.3	41.8	40.3	2935	4337	45.7	39.6	0.676735	1699.34	1.023	2018-07-27 03:32:00	Batch 3	56.4369	1	3.58518	21.51	5.52	498.22	5.16	330.08	123.66	18.37	99.21	18.06	114.97	49.9	8.81	4.76
	DGAD_12		DGAD	0	DGAD Low Resp	61-65	Female	35.5	Obese	3.77739	IR	5.49	130	Normal	82.5	141	1.70909	93.8	92081.4	44553.1	45447.8	47528.3	46.9	48.4	3010	7542	44.7	48.4	0.399098	2080.57	1.035	2018-07-30 10:48:00	Batch x	70.4464	1	5.27273	1.29	3.34	214.68	1.2	157.13	59.81	16.64	40.63	7.63	60.25	21.71	6.24	2.44
	DGAD_13		DGAD	0	DGAD Hi Resp	46-50	Female	32.2	Obese	1.14649	no-IR	4.93	52	Normal	53	107	2.01887	92.65	91296.6	40424.3	48551.1	50872.3	41.4	44.3	2992	8092	45.1	51	0.369748	2321.12	1.115	2018-07-25 17:26:00	Batch 2	33.7813	1	7.04696	1.21	1.1	164.85	2.72	270.57	61.89	8.23	38.49	7.49	63.15	31.5	5.18	2.28
	DGAD_14		DGAD	0	DGAD Low Resp	26-30	Female	33.9	Obese	9.38765	IR	5.59	60	Normal	74.5	111.5	1.49664	108.5	106284	45635.1	58033	60648.7	46.7	42.9	4297	8371	49.8	48.3	0.51332	2615.64	1.192	2018-07-25 07:54:00	Batch 1	40.5202	1	5.89847	3.72	3.27	301.62	5.95	374.87	111.41	16.94	77.63	17	112.12	44.76	10.43	4.7
	DGAD_15		DGAD	0	DGAD Low Resp	61-65	Female	30.7	Obese	3.48522	IR	5.63	142	Normal	86	171.5	1.99419	77.45	75180	33188.2	40120.4	41991.8	47.3	44.1	3075	4829	51	45	0.636778	1871.36	1.013	2018-07-25 06:48:00	Batch 1	46.3192	1	4.23799	13.01	3.24	349.78	5	328.46	176.45	23.82	90.39	14.14	127.47	56.08	18.2	2.09
	DGAD_16		DGAD	0	DGAD Low Resp	61-65	Female	27.2	Overweight	0.876672	no-IR	5.34	156	Mild-Moderate	77.5	129	1.66452	69.75	68912.5	32188.7	35257.7	36723.7	52.6	46.7	3567	5325	52.7	46.4	0.669859	1466.04	0.892	2018-07-26 05:41:00	Batch 2	44.506	1	4.50415	16.05	3.03	337.9	4.81	324.5	167.78	23.71	67.8	14.19	144.95	60.35	14.6	6.52
	DGAD_17	screening and Visit 1 TG mismatch	DGAD	0	DGAD Hi Resp	51-55	Female	38.7	Obese	5.41483	IR	5.48	426	Mild-Moderate	68	125	1.83824	104.1	101912	48033.1	51561.6	53878.9	49.5	47.1	5184	9016	54.5	50.6	0.574978	2317.27	1.204	2018-07-27 07:57:00	Batch 3	58.6441	1	4.01741	16.98	2.32	291.57	3.06	184.77	99.16	15.73	45.28	10.68	58.55	26.98	4.03	2.32
	DGAD_18		DGAD	0	DGAD Low Resp	56-60	Female	35.9	Obese	5.64743	IR	5.82	259	Mild-Moderate	80	139.5	1.74375	98.7	96795.5	43663.6	51362	53131.9	51.2	45.1	6047	5507	54.3	38.3	1.09806	1769.82	0.946	2018-07-26 21:37:00	Batch 3	53.2215	1	3.8893	24.23	5.91	289.22	3.77	149.31	114.78	24.09	65.84	20.54	81.74	41.43	5.54	3.36
	DGAD_19		DGAD	0	DGAD Low Resp	56-60	Female	26.3	Overweight	9.48732	IR	5.47	201	Mild-Moderate	62	103.5	1.66935	75.75	73978.1	27909.8	43977.2	46068.3	38.1	37.7	2313	4944	37	40	0.46784	2091.1	1.044	2018-07-26 04:34:00	Batch 2	42.1774	1	7.03238	23.37	4.73	283.16	4.69	237.38	112.73	15.23	55.33	12.75	95.56	35.04	6.25	6.57
	DGAD_20		DGAD	0	DGAD Hi Resp	36-40	Female	34.7	Obese	1.13633	no-IR	5.46	67	Normal	73	121	1.65753	101.25	99835.9	44504	52730.6	55331.8	47	44.6	4017	6568	48.6	43.1	0.611602	2601.22	1.27	2018-07-26 04:12:00	Batch 2	45.4314	1	4.28744	6.89	2.01	169.26	2.17	197.53	66.63	12.56	36.39	13	51.66	30.12	6.7	2.26
	DGAD_21		DGAD	0	DGAD Hi Resp	61-65	Female	38.5	Obese	3.40695	IR	6.04	64	Normal	86.5	136	1.57225	108.8	106964	45163	59225.8	61800.6	44.1	42.2	4337	7133	43.9	43.6	0.608019	2574.74	1.227	2018-07-27 05:23:00	Batch 3	53.0295	1	5.30856	27.4	5.52	455.95	7.34	363.88	195.12	43.73	104.2	20.02	202.64	80.34	20.71	6.29
	DGAD_22		DGAD	0	DGAD Low Resp	56-60	Female	29.4	Overweight	3.53148	IR	5.59	152	Mild-Moderate	74	123.5	1.66892	78.1	76690.2	34898.9	39715.8	41791.2	46.8	45.5	2823	5741	44.5	47.3	0.491726	2075.43	1.122	2018-07-25 20:24:00	Batch 2	48.0027	1	5.15058	5.79	3.2	308.7	4.36	240.25	142.86	21.49	61.49	20.38	110.27	44.69	11.38	5.27
	TAD_1		TAD	0	TAD	26-30	Female	33.9	Obese	13.1654	IR	6.15	55	Normal	73.5	126	1.71429	109.4	107138	47095.5	57437.7	60042.9	47.7	44	4612	8602	53	48.7	0.536154	2605.22	1.229	2018-07-25 21:32:00	Batch 2	37.1532	1	4.94741	9.15	3.54	302.21	5.63	323.77	115.62	23.66	78.26	18.38	102.86	45.85	7.9	5.37
	TAD_2		TAD	0	TAD	41-45	Female	33.3	Obese	1.32469	no-IR	5.54	207	Mild-Moderate	71.5	110.5	1.54545	81.4	80784.2	34679.9	43783	46104.3	41.6	42.9	2631	7109	41	46.8	0.370094	2321.25	1.236	2018-07-27 07:13:00	Batch 3	74.1722	1	4.07102	14.25	2.53	285.04	1.47	139.8	101.89	20.91	56.48	9.41	75.18	28.39	5.87	2.61
	TAD_3	Missing terminal blood draw	TAD	0	TAD	46-50	Female	37.7	Obese	3.24183	IR	5.56	260	Mild-Moderate	73.5	110.5	1.5034	95.8	94509.5	44474.3	47466.1	50035.2	46	47.1	3468	8457	46.9	52.8	0.410074	2569.12	1.319	2018-07-25 19:39:00	Batch 2	45.1466	1	4.40648	9.27	2.97	264.58	4.45	270.32	86.19	12.84	42.25	10.79	62.36	36.37	7.35	2.24
	TAD_4		TAD	0	TAD	36-40	Female	32.1	Obese	5.40776	IR	4.9	165	Mild-Moderate	80	117	1.4625	82.9	81453.1	33786.5	45874.8	47666.5	44.3	41.5	2890	4633	47.1	42.2	0.623786	1791.73	1.023	2018-07-27 05:45:00	Batch 3	57.1964	1	6.25045	20.24	3.32	322.54	3.05	188.14	116.28	24.36	72.17	14.66	92.42	31.02	6.29	4.26
	TAD_5		TAD	0	TAD	41-45	Female	35.6	Obese	2.55327	IR	5.53	84	Normal	71.5	127	1.77622	88.15	87156	44668.1	40607.4	42487.9	53.8	51.3	3948	7842	54.2	53	0.503443	1880.49	1.088	2018-07-27 04:39:00	Batch 3	90.8705	1	4.54468	25.27	5.44	547.07	6.98	294.72	213.05	29.83	132.03	16.76	205.75	63.51	16.03	9.22
	TAD_6		TAD	0	TAD	46-50	Female	31.1	Obese	3.68676	IR	5.21	121	Normal	74	121	1.63514	77.3	76169	34235.3	40049.6	41933.7	47.3	44.9	3792	5863	51.9	46.8	0.646768	1884.09	1.112	2018-07-25 07:10:00	Batch 1	39.875	1	4.81513	3.71	1.31	268.84	2.34	261.68	80.78	16.81	46.23	9.65	87.7	40.96	12.65	2.7
	TAD_7		TAD	0	TAD	46-50	Female	34.8	Obese	0.623644	no-IR	5.27	76	Normal	72.5	119.5	1.64828	83.15	81987.2	35830.8	43672.2	46156.5	44.3	43.7	3322	7181	46.6	48.1	0.46261	2484.3	1.319	2018-07-24 21:53:00	Batch 1	40.0528	1	4.94845	2.85	5.72	377.6	8.32	392.73	151.15	27.14	96.89	21.73	168.35	74.56	17.6	7.75
	TAD_8		TAD	0	TAD	51-55	Female	31	Obese	1.92372	no-IR	5.23	127	Normal	63.5	107.5	1.69291	82.55	81106.1	28411.5	50149.9	52694.7	37.6	35	2606	4517	40.9	34.9	0.576932	2544.75	1.282	2018-07-30 11:10:00	Batch x	64.2109	1	5.8394	7.92	1.52	277.71	1.43	127.31	90.96	19.57	51.73	8.06	88.95	29.54	4.76	3.07
	TAD_9		TAD	0	TAD	51-55	Female	27.7	Overweight	4.11206	IR	5.36	59	Normal	69.5	116	1.66906	64.15	63375.4	29835.7	31826.5	33539.7	48.3	47.1	2205	4936	48	49.5	0.446718	1713.24	1.052	2018-07-25 11:54:00	Batch 1	45.6787	1	6.73723	8.57	2.95	232.26	3.81	251.09	74.13	17.55	51.15	10.21	82.45	40.49	9.69	2.58
	TAD_10		TAD	0	TAD	26-30	Female	33.7	Obese	2.542	IR	5.19	143	Normal	68	111.5	1.63971	84.75	82637	34873.1	45674.4	47763.9	43.3	42.2	3275	6362	46.4	44.7	0.514775	2089.51	1.136	2018-07-26 07:09:00	Batch 2	48.6696	1	5.78594	11.06	2.47	246.27	2.76	179.72	81.13	12.12	59.91	11.25	72.95	38.83	5.59	2.45
	TAD_11		TAD	0	TAD	36-40	Female	31.8	Obese	2.55591	IR	4.96	121	Normal	72	120	1.66667	97.55	96637.2	40317.1	54211.9	56320.1	44.1	41.7	4134	5703	46	38.8	0.724882	2108.26	1.054	2018-07-26 18:15:00	Batch 3	26.6176	1	5.49144	33.94	2.55	320.65	8.1	302.32	128.84	28.04	69.17	13.17	117.7	52.11	12.26	3.8
	TAD_12		TAD	0	TAD	56-60	Female	31.9	Obese	4.80618	IR	5.48	116	Normal	88	135	1.53409	100.2	97242.6	42203.7	52599.4	55038.9	45.5	43.4	3841	5637	45.7	40.7	0.681391	2439.52	1.12	2018-07-26 09:22:00	Batch 2	47.2485	1	3.91628	23.31	4.42	385.71	5.41	368.63	170.9	27.3	89.57	18.77	124.12	57.97	14.55	3.41
	TAD_13		TAD	0	TAD	46-50	Female	37	Obese	3.07437	IR	5.58	148	Normal	56.5	109	1.9292	115.2	113581	50325.5	60037.4	63255.2	44.2	44.3	4063	8463	45.1	47.5	0.48009	3217.85	1.401	2018-07-27 10:32:00	Batch 3	60.1055	1	7.65516	23.97	4.85	366.55	3.9	189.45	143.08	32.02	67.58	14.47	81.26	30.35	3.35	5.37
	TAD_14	Missing baseline RBC data	TAD	0	TAD	41-45	Female	29.5	Overweight		IR	5.75			77	109	1.41558	86.65	85687.8	35928.2	47368.1	49759.6	43.7	41.9	2891	5675	44.9	45	0.509427	2391.48	1.152
	TAD_15		TAD	0	TAD	46-50	Female	26.8	Overweight	0.784579	no-IR	5.2	75	Normal	79.5	132.5	1.66667	72.25	70099.3	24673.7	43270.7	45425.6	28.4	35.2	1209	4338	28.6	39.2	0.2787	2154.87	1.072	2018-07-26 11:12:00	Batch 2	49.3098	1	9.0669	6.88	1.01	180.52	0.92	148.27	55.44	13.88	44.39	8.08	40.67	10.18	0.44	6.15
	TAD_16		TAD	0	TAD	51-55	Female	37	Obese	3.96131	IR	5.64	67	Normal	72	120	1.66667	98.6	96801.5	48335	46244.1	48466.4	51.4	49.9	4237	8253	52.3	50.9	0.513389	2222.32	1.143	2018-07-26 19:22:00	Batch 3	22.7498	1	6.0446	21.66	4	296.28	6.72	146.57	124.63	26.21	72.17	13.7	113.15	59.84	10.31	3.51
	TAD_17		TAD	0	TAD	51-55	Female	27.9	Overweight	3.66525	IR	6.1	33	Normal	75	131	1.74667	81.55	80299.6	31304.3	46825.8	48995.3	42.1	39	2649	5479	42.8	41.9	0.483482	2169.56	1.12	2018-07-24 22:15:00	Batch 1	44.7915	1	6.65334	7.42	4.52	344.67	7.44	292.45	132.27	24.84	102.08	17.93	127.78	48.45	10.34	8.02
	TAD_18		TAD	0	TAD	61-65	Female	30.6	Obese	1.04647	no-IR	5.44	145	Normal	68	114.5	1.68382	81.6	80201.3	33562.8	44773.3	46638.5	39.1	41.8	2483	5680	40.8	43.4	0.437148	1865.21	0.989	2018-07-26 11:34:00	Batch 2	48.7523	1	7.17675	11.29	1.19	230.23	3.3	247.67	119.55	18.48	57.12	10.44	80.35	39.19	8.11	3.51
	TAD_19		TAD	0	TAD	56-60	Female	40.2	Obese	3.99551	IR	5.39	157	Mild-Moderate	70	99.5	1.42143	108.45	107520	48611.6	56788.4	58908.8	45.1	45.2	5174	8105	50	47.3	0.638371	2120.41	1.112	2018-07-25 04:13:00	Batch 1	45.1892	1	5.04534	7.65	3.57	268.26	4.82	299.75	70.34	11.63	45.39	7.85	65.69	31.62	4.89	3.84
	TAD_20		TAD	0	TAD	51-55	Female	39.1	Obese	4.0202	IR	5.72	83	Normal	85	142.5	1.67647	104.55	102844	46633.4	53986.8	56210.3	47.1	45.3	4470	8081	49.9	47.4	0.553149	2223.59	1.151	2018-07-26 03:27:00	Batch 2	48.3128	1	5.66523	6.01	2.91	205.98	2.8	199.33	86.49	14.67	44.33	10.23	84.26	37.1	7.84	2.47
	TAD_21		TAD	0	TAD	61-65	Female	29.5	Overweight	6.04769	IR	5.27	193	Mild-Moderate	66	116	1.75758	73.6	71933.6	30681.7	39618.9	41251.9	44.6	42.7	2465	4934	45.5	42.9	0.499595	1633.04	0.907	2018-07-25 13:00:00	Batch 1	41.9932	1	8.03845	10.38	2.56	330.04	2.91	278.15	136.68	24.65	83.39	12.54	119.41	41.38	10.77	4.46
	TAD_22		TAD	0	TAD	51-55	Female	30	Obese	6.23853	IR	5.84	52	Normal	78.5	128.5	1.63694	82.7	81006.8	34530.6	43842.1	46476.2	43.9	42.6	2525	5576	43.1	43.2	0.452834	2634.06	1.302	2018-07-25 06:26:00	Batch 1	25.9236	1	6.8675	10.87	18.41	232.42	3.11	250.38	73.68	15.16	48.76	11.14	89.85	40.6	8.46	5
	DGAD_1		DGAD	2	DGAD Low Resp	21-25	Female	28.4	Overweight	1.43935	no-IR	5.12	104	Normal	67	113	1.68657	77.5667														2018-07-26 09:00:00	Batch 2	107.675	3	3.9249	4.8	1.98	320.07	3.54	392.25	99.62	15.52	57.73	11.15	86.47	33.96	7.92	1.97
	DGAD_2		DGAD	2	DGAD Low Resp	36-40	Female	37.9	Obese	3.44899	IR	4.95	325	Mild-Moderate	73	131	1.79452	115.033														2018-07-26 11:57:00	Batch 2	52.4521	3	5.80142	16.34	3.02	343.48	4.72	262.69	135.5	20.92	59.93	18.55	101.4	50.51	9.06	3.86
	DGAD_3		DGAD	2	DGAD Hi Resp	41-45	Female	29.8	Overweight	2.55843	IR	4.88	221	Mild-Moderate	69.5	122	1.7554	84.55														2018-07-27 08:42:00	Batch 3	62.7854	3	6.88076	24.3	2.13	368.49	1.11	140.42	141.85	40.27	44.26	12.03	74.39	33.24	9.56	2.93
	DGAD_4		DGAD	2	DGAD Hi Resp	26-30	Female	33.2	Obese	2.07815	IR	5.06	51	Normal	68.5	129.5	1.89051	93.2667														2018-07-26 10:06:00	Batch 2	47.0463	3	7.14838	6.85	2.94	218.91	2.34	249.76	71.01	14.75	62.34	9.17	65.08	28.61	8.79	2.85
	DGAD_5		DGAD	2	DGAD Hi Resp	46-50	Female	33.7	Obese	2.07654	IR	4.89	162	Mild-Moderate	66	120.5	1.82576	98.3														2018-07-26 08:38:00	Batch 2	42.5728	3	5.80652	4.18	1.42	295.43	2.07	209.14	93.01	15.83	55.85	18.53	73.83	39.9	8.88	3.06
	DGAD_6		DGAD	2	DGAD Hi Resp	61-65	Female	27.3	Overweight	2.44929	IR	5.65	113	Normal	70.5	108.5	1.53901	68.6333														2018-07-25 14:07:00	Batch 1	41.5973	3	7.82761	8.42	2.85	393.6	4.74	324.95	157.88	29.98	90.02	14.46	154.2	62.84	16.53	7.25
	DGAD_7		DGAD	2	DGAD Hi Resp	56-60	Female	27	Overweight	3.25364	IR	5.54	139	Normal	69	113	1.63768	58.4333														2018-07-26 16:02:00	Batch 3	49.5765	3	5.11947	16.43	5.37	514.65	6.77	392.87	211.83	41.8	120.69	22.42	147.5	60.74	16.13	4.28
	DGAD_8		DGAD	2	DGAD Hi Resp	61-65	Female	25	Overweight	1.44434	no-IR	5.35	88	Normal	70.5	127.5	1.80851	69.1														2018-07-27 06:29:00	Batch 3	72.5518	3	6.1314	19.59	4.93	246.26	2.82	178.75	91.68	17.96	39.81	10.53	60.45	23.03	2.6	5.05
	DGAD_9		DGAD	2	DGAD Hi Resp	56-60	Female	31.7	Obese	3.84814	IR	5.54	47	Normal	60	111	1.85	91.65														2018-07-27 09:48:00	Batch 3	55.5678	3	5.4857	23.14	2.33	246.24	2.7	89.82	61.2	8.08	27.22	6.6	48.13	20.78	3.17	3.19
	DGAD_10		DGAD	2	DGAD Hi Resp	51-55	Female	34.3	Obese	2.37199	IR	5.31	61	Normal	72.5	122	1.68276	105.95														2018-07-25 01:59:00	Batch 1	50.8904	3	6.04871	5.07	3.66	363.74	5.72	361.22	121.02	23.27	92.16	14.13	136.72	69.58	19.03	4.41
	DGAD_11		DGAD	2	DGAD Hi Resp	56-60	Female	29.5	Overweight	3.21821	IR	5.4	65	Normal	79	134	1.6962	72.55														2018-07-26 08:16:00	Batch 2	43.329	3	5.73597	7.44	2.7	163.21	1.62	95.9	53.45	7.21	41.33	11.25	50.8	24.65	3.09	3.05
	DGAD_12		DGAD	2	DGAD Low Resp	61-65	Female	35.2	Obese	3.26485	IR	5.64	121	Normal	89	130.5	1.46629	92.95														2018-07-26 14:56:00	Batch 3	49.2131	3	5.73648	22.19	4.71	342.84	6.61	442.08	120.3	23.51	74.14	13.34	122.33	46.87	9.72	6.11
	DGAD_13		DGAD	2	DGAD Hi Resp	46-50	Female	32.4	Obese	2.12172	IR	5.06	81	Normal	61	112	1.83607	93.2														2018-07-25 14:29:00	Batch 1	49.4884	3	6.79347	0.38	3.27	321.11	3.79	311.81	90.71	16.26	57.74	9.24	93.99	41.28	10.12	3.83
	DGAD_14		DGAD	2	DGAD Low Resp	26-30	Female	33.8	Obese	9.25585	IR	5.59	75	Normal	67	116.5	1.73881	108.35														2018-07-25 05:19:00	Batch 1	43.0543	3	5.48093	4.62	1.54	144.47	1.59	122.24	31.87	4.61	24.78	7.76	40.64	17.97	5.23	1.41
	DGAD_15		DGAD	2	DGAD Low Resp	61-65	Female	30.6	Obese	2.34032	IR	5.67	133	Normal	81.5	136	1.66871	77.25														2018-07-25 16:19:00	Batch 1	55.48	3	4.4428	9.62	1.29	188.31	2.11	236.11	71.86	21.13	35.68	8.03	54.27	24.57	10.4	1.35
	DGAD_16		DGAD	2	DGAD Low Resp	61-65	Female	27.1	Overweight	1.42506	no-IR	5.32	172	Mild-Moderate	86	141	1.63953	69.45														2018-07-26 06:25:00	Batch 2	47.9162	3	5.50687	5.86	2.95	317.38	3.85	254.72	139.02	25.46	57.38	11.39	129.29	52.69	9.19	6.47
	DGAD_17	screening and Visit 1 TG mismatch	DGAD	2	DGAD Hi Resp	51-55	Female	38.3	Obese	11.3157	IR	5.3	205	Mild-Moderate	70.5	120	1.70213	103.1														2018-07-25 21:09:00	Batch 2	55.5244	3	6.55424	2.3	1.92	151.94	0.69	161.84	64.59	13.37	31.83	9.71	52.83	28.17	6.89	2.86
	DGAD_18		DGAD	2	DGAD Low Resp	56-60	Female	36	Obese	6.28119	IR	5.81	318	Mild-Moderate	77	120	1.55844	98.9														2018-07-24 23:22:00	Batch 1	40.4651	3	4.38943	0.31	2.11	244.21	4.65	194.58	75.98	15.2	49.95	18.7	75.02	47.11	9.24	3.4
	DGAD_19		DGAD	2	DGAD Low Resp	56-60	Female	26.4	Overweight	7.1769	IR	5.51	144	Normal	71.5	105	1.46853	76.1														2018-07-25 18:55:00	Batch 2	42.0827	3	7.16906	9.52	5.58	509.4	6.93	502.13	219.94	34.64	110.3	22.12	202.23	68.55	14.53	14.71
	DGAD_20		DGAD	2	DGAD Hi Resp	36-40	Female	34.6	Obese	1.44571	no-IR	5.34	61	Normal	74.5	128	1.71812	100.95														2018-07-26 04:56:00	Batch 2	39.1743	3	6.1044	3.75	2.55	121.6	1.56	93.77	51.16	7.41	27.91	10.37	39.47	27.88	4.57	1.68
	DGAD_21		DGAD	2	DGAD Hi Resp	61-65	Female	38.2	Obese	1.54732	no-IR	6	57	Normal	72	122	1.69444	107.95														2018-07-26 22:22:00	Batch 3	53.1834	3	6.07613	15.86	5.04	500.87	6.61	346.51	178.33	35.77	109.79	19.59	198.88	78.14	14.73	7.26
	DGAD_22		DGAD	2	DGAD Low Resp	56-60	Female	29.1	Overweight	3.87627	IR	5.65	112	Normal	61	110.5	1.81148	77.25														2018-07-26 03:49:00	Batch 2	48.1551	3	5.49048	25.9	4.57	470.33	8.73	425.86	220.73	44.09	110.02	26.59	204.13	68.92	18.08	8.15
	TAD_1		TAD	2	TAD	26-30	Female	33.4	Obese	9.59238	IR	6.22	84	Normal	71	116	1.6338	107.733														2018-07-26 12:41:00	Batch 2	35.5043	3	6.07428	6.96	1.52	267.55	1.31	259.18	106.94	23.91	76.73	19.42	113.32	47.22	5.9	5.05
	TAD_2		TAD	2	TAD	41-45	Female	32.8	Obese	1.25552	no-IR	5.5	122	Normal	70	106.5	1.52143	80.2333														2018-07-25 03:50:00	Batch 1	51.2617	3	5.38241	8.4	3.48	344.18	4.71	265.43	129.34	23.75	82.62	17.42	146.43	61.45	15.85	3.74
	TAD_3	Missing terminal blood draw	TAD	2	TAD	46-50	Female	37.4	Obese	3.53217	IR	5.83	202	Mild-Moderate	72	121.5	1.6875	95														2018-07-27 03:10:00	Batch 3	58.5658	3	4.99091	22.63	3.67	288.3	3.66	189.64	97.34	15.62	49.41	11.83	78.82	38.16	7.87	3.29
	TAD_4		TAD	2	TAD	36-40	Female	32.3	Obese	4.36781	IR	4.92	185	Mild-Moderate	76	111.5	1.46711	83.5333														2018-07-26 20:30:00	Batch 3	50.3593	3	5.58284	25.2	4.52	368.36	5.09	221.58	116.81	19.71	69.84	15.23	94.33	37.65	10.23	3.41
	TAD_5		TAD	2	TAD	41-45	Female	35.3	Obese	3.95665	IR	5.73	88	Normal	76	123	1.61842	87.3667														2018-07-27 09:26:00	Batch 3	58.7453	3	4.95627	15.15	2.08	362.71	2.52	145.88	165.68	34.47	87.23	13.42	127.01	45.1	6.09	4.39
	TAD_6		TAD	2	TAD	46-50	Female	31.2	Obese	3.35042	IR	5.15	89	Normal	68.5	118	1.72263	77.5333														2018-07-25 00:30:00	Batch 1	39.8149	3	5.23281	1.43	3.5	462	6.11	480.76	177.41	34.05	101.57	15.51	219.72	96.75	23.26	4.3
	TAD_7		TAD	2	TAD	46-50	Female	34.2	Obese	1.5308	no-IR	5.18	101	Normal	76.5	133.5	1.7451	81.85														2018-07-25 05:42:00	Batch 1	48.1326	3	5.02442	0.96	3.56	464.14	6.3	360.48	173.92	36.34	108.65	21.43	191.63	76.57	21.84	6.64
	TAD_8		TAD	2	TAD	51-55	Female	30.9	Obese	1.26009	no-IR		97	Normal	71.5	111.5	1.55944	82.35														2018-07-25 18:32:00	Batch 2	46.4897	3	5.80088	9.19	2.56	411.65	5.89	389.97	177.83	28.4	106.4	12.19	177.53	62.25	11.75	4.35
	TAD_9		TAD	2	TAD	51-55	Female	27.4	Overweight	3.03882	IR	5.4	78	Normal	66.5	111	1.66917	63.5														2018-07-25 13:45:00	Batch 1	36.7297	3	6.3781	6.52	2.25	292.73	3.11	306.58	92.93	20.76	69.92	13.51	108.93	45.78	10.04	2.95
	TAD_10		TAD	2	TAD	26-30	Female	33.6	Obese	2.71145	IR	5.2	159	Mild-Moderate	70	115	1.64286	84.65														2018-07-27 10:10:00	Batch 3	80.4711	3	5.12327	16.21	14.52	306.9	3.87	192.45	93.52	12.88	59.44	11.33	76.78	26.34	2.83	2.48
	TAD_11		TAD	2	TAD	36-40	Female	31.5	Obese	4.0909	IR	4.93	84	Normal	69	127	1.84058	96.75														2018-07-26 20:07:00	Batch 3	46.0383	3	4.94857	15.17	2.61	289.9	4.73	205.87	98.63	16.01	49.87	9.61	85	36.71	8.68	2.14
	TAD_12		TAD	2	TAD	56-60	Female	31.6	Obese	9.03576	IR	5.5	170	Mild-Moderate	75.5	120	1.5894	99.3														2018-07-25 17:03:00	Batch 1	48.8994	3	4.22579	0.38	3.42	383.41	4.21	293.95	122.09	24.85	70.49	17.3	97.08	49.6	14.59	2.39
	TAD_13		TAD	2	TAD	46-50	Female	37.4	Obese	2.42673	IR	5.21	126	Normal	68	130.5	1.91912	116.25														2018-07-25 02:44:00	Batch 1	51.6344	3	8.02789	10.44	5.42	340.78	5.5	311.71	121.26	28	72.58	18.82	94.67	43.54	10.58	5.1
	TAD_14	Missing baseline blood draw	TAD	2	TAD	41-45	Female	29.7	Overweight	11.7352	IR	5.87	86	Normal	64.5	122.5	1.89922	87.35														2018-07-27 05:01:00	Batch 3	70.8675	3	5.96346	17.85	3.08	309.36	4.1	178.89	106.21	17.47	47.83	12.49	90.28	38.76	7.18	2.74
	TAD_15		TAD	2	TAD	46-50	Female	26.2	Overweight	0.843274	no-IR	4.99	88	Normal	80.5	137.5	1.70807	70.6														2018-07-26 07:54:00	Batch 2	55.3112	3	8.40336	11.99	2.96	310.95	3.56	229.33	91.12	14.85	66.87	12.85	74.34	23.24	6.18	7.63
	TAD_16		TAD	2	TAD	51-55	Female	37.1	Obese	4.43878	IR	5.69	60	Normal	73	122	1.67123	98.9														2018-07-27 07:35:00	Batch 3	49.1283	3	5.1461	8.8	3.52	265.5	1.08	110.13	75.12	15.06	39.49	8.65	55.91	33.65	1.86	2.79
	TAD_17		TAD	2	TAD	51-55	Female	27.8	Overweight	1.5693	no-IR	5.95	66	Normal	64	129.5	2.02344	81.25														2018-07-26 10:28:00	Batch 2	46.8349	3	6.49926	3.26	2.57	188.76	2.25	151.2	70.48	14.04	58.51	9.69	64.83	19.87	4.07	3.13
	TAD_18		TAD	2	TAD	61-65	Female	30.5	Obese	2.19223	IR	5.36	205	Mild-Moderate	73.5	125	1.70068	81.3														2018-07-25 12:16:00	Batch 1	43.1916	3	7.80351	8.84	3	339.15	4.76	296.27	144.55	31.74	82.53	15.99	138.43	64.55	18.52	5.34
	TAD_19		TAD	2	TAD	56-60	Female	39.8	Obese	4.2632	IR	5.23	192	Mild-Moderate	67	107.5	1.60448	107.467														2018-07-25 21:54:00	Batch 2	49.9501	3	6.16586	17.66	4.14	403.26	6.53	365.33	136.9	29.66	82.19	13	112.77	50	7.57	6.52
	TAD_20		TAD	2	TAD	51-55	Female	39.1	Obese	3.10237	IR	5.66	80	Normal	71.5	116.5	1.62937	104.5														2018-07-26 09:44:00	Batch 2	30.7536	3	4.95614	14.7	3.87	268.54	1.72	323.11	88.12	17.83	49.99	12.09	102.03	43.18	11.04	3.46
	TAD_21		TAD	2	TAD	61-65	Female	29.7	Overweight	2.90133	IR	5.38	326	Mild-Moderate	63.5	118.5	1.86614	74														2018-07-25 03:06:00	Batch 1	40.1752	3	8.0561	15.17	8.29	466.43	7.47	367.23	196.76	38.86	117.74	20.34	176.04	61.87	14.32	7.67
	TAD_22		TAD	2	TAD	51-55	Female	29.6	Overweight	6.24421	IR	5.74	62	Normal	71.5	111	1.55245	81.55														2018-07-25 15:57:00	Batch 1	35.2417	3	6.19471	2.91	3.22	335.11	4.45	394.85	119.02	19.11	68.72	14.33	132.75	52.95	12.73	5.71
	DGAD_1		DGAD	8	DGAD Low Resp	21-25	Female	27.6	Overweight	1.83287	no-IR	4.86	128	Normal	52	99.5	1.91346	75.4667	74849.9	34235.3	38767.1	40614.6	42	45.7	2505	6617	45.1	50.7	0.37857	1847.53	1.008	2018-07-25 04:35:00	Batch 1	44.3305	9	6.8907	10.26	3.21	280.55	3.77	275.93	72.97	17.89	46.04	13.82	84.51	40.62	6.07	3.17
	DGAD_2		DGAD	8	DGAD Low Resp	36-40	Female	37.1	Obese	2.26746	IR	4.93	343	Mild-Moderate	69	116.5	1.68841	112.567	111066	53839	54463.7	57226.9	52.1	48.5	5527	9707	56.9	50.7	0.569383	2763.21	1.239	2018-07-26 07:31:00	Batch 2	47.4756	9	6.45257	10.93	3.93	590.13	5.05	392.2	232.38	35.21	98.9	27.71	192.78	74.23	19.28	5.67
	DGAD_3		DGAD	8	DGAD Hi Resp	41-45	Female	29.3	Overweight	2.11945	IR	4.96	244	Mild-Moderate	76.5	127.5	1.66667	83.1	82488.8	34544	45606	47944.7	45.4	41.9	3208	6545	47.5	46.4	0.490145	2338.7	1.175	2018-07-24 23:45:00	Batch 1	31.8434	9	8.0264	12.88	3.93	508.27	6.25	426.96	186.39	47.05	77.26	18.45	132.2	72.73	22.63	4.33
	DGAD_4		DGAD	8	DGAD Hi Resp	26-30	Female	32.2	Obese	0.186441	no-IR	5.55	53	Normal	68	120.5	1.77206	90.6	89353.4	36292.5	49985.8	53060.9	41.9	40.6	2897	6269	42.8	41.9	0.462115	3075.07	1.435	2018-07-25 17:48:00	Batch 2	51.4648	9	8.90484	0.54	1.58	163.93	2.71	212.28	52.36	7.99	40.25	7.73	46.17	21.56	3.39	3.16
	DGAD_5		DGAD	8	DGAD Hi Resp	46-50	Female	32.9	Obese	1.98361	no-IR	5.05	192	Mild-Moderate	64	119.5	1.86719	95.8333	94060.7	38980.7	52667.2	55080	42.3	41.4	3666	6570	45.4	42.8	0.557991	2412.76	1.2	2018-07-26 17:31:00	Batch 3	25.8541	9	8.77719	1.71	2.37	242.27	4.53	148.51	70.26	12.66	39.87	14.16	58.95	28.9	6.4	3.12
	DGAD_6		DGAD	8	DGAD Hi Resp	61-65	Female	26.6	Overweight	2.43897	IR	5.46	108	Normal	66	109.5	1.65909	66.9	65952.2	24293.7	39920.7	41658.5	37.4	36.8	2056	4169	40	38.9	0.493164	1737.77	1.018	2018-07-26 12:19:00	Batch 2	44.7059	9	8.76504	8.76	3.95	239.87	3.29	180.58	107.51	22.27	56.56	8.32	77.28	32.44	8.22	4.72
	DGAD_7		DGAD	8	DGAD Hi Resp	56-60	Female	26.4	Overweight	3.29231	IR	5.41	139	Normal	83.5	114	1.36527	57.2	56279.4	22980.6	31946	33298.7	44.2	40.8	1787	3227	42.6	38.5	0.553765	1352.79	0.913	2018-07-26 03:05:00	Batch 2	48.0323	9	7.99746	8.03	1.85	137.88	1.96	124.09	55.64	9.62	30.67	10.68	40.42	21.56	3.67	2.54
	DGAD_8		DGAD	8	DGAD Hi Resp	61-65	Female	24.4	Overweight	2.43457	IR	5.54	113	Normal	66	119.5	1.81061	67.5	66497.1	24756.8	39631	41740.3	41.1	37.2	2307	4254	43.2	40.5	0.542313	2109.27	1.131	2018-07-24 23:00:00	Batch 1	48.868	9	8.82206	7.07	3.05	385.2	6.95	331.24	166.34	28.69	89.41	18.68	147.48	53.3	12.41	9.98
	DGAD_9		DGAD	8	DGAD Hi Resp	56-60	Female	31.1	Obese	2.16419	IR	5.5	60	Normal	64	121	1.89062	89.85	88535.5	35359.9	50755.4	53175.6	42	39.9	2652	6209	40.5	44.3	0.427122	2420.25	1.169	2018-07-25 14:51:00	Batch 1	43.5278	9	8.11629	6.08	2.71	281.53	3.93	275.19	88.42	14.35	45.39	9.41	97.02	42.81	6.96	4.44
	DGAD_10		DGAD	8	DGAD Hi Resp	51-55	Female	33.8	Obese	3.00104	IR	5.27	40	Normal	68.5	119.5	1.74453	104.6	102470	38043.5	61710.7	64426.5	36.5	37.1	2856	5921	35.1	38.1	0.482351	2715.84	1.207	2018-07-26 17:09:00	Batch 3	55.524	9	7.50231	20.71	3.11	339.61	6.51	257.41	123.48	26.48	84.49	13.28	124.14	55.02	7.58	5.2
	DGAD_11		DGAD	8	DGAD Hi Resp	56-60	Female	28.8	Overweight	2.34172	IR	5.22	69	Normal	80	130	1.625	70.85	70024.6	28768.9	39490.8	41255.6	42.6	41.1	2819	4414	47.5	40.8	0.63865	1764.86	1.033	2018-07-27 09:04:00	Batch 3	50.7293	9	6.1633	14.79	3.93	369.72	5.11	235.34	115.34	20.1	81.5	17.53	110.03	38.28	5.83	5.39
	DGAD_12		DGAD	8	DGAD Low Resp	61-65	Female	35.1	Obese	1.40494	no-IR	5.7	139	Normal	78	121.5	1.55769	92.6	91651.1	42198	47424	49453.1	44.8	46	2864	7139	43	46.4	0.401177	2029.16	1.009	2018-07-26 18:38:00	Batch 3	70.4383	9	6.24132	16.19	4.46	455.92	5.73	307.54	138.06	26	74.92	12.87	105.76	34.2	6.57	6.83
	DGAD_13		DGAD	8	DGAD Hi Resp	46-50	Female	32.2	Obese	1.74832	no-IR	5.13	81	Normal	65.5	114	1.74046	92.6	91471.5	39152.1	50063.3	52319.5	40.1	42.8	2637	7906	40.1	49.2	0.333544	2256.18	1.092	2018-07-25 04:57:00	Batch 1	46.9967	9	9.39459	13.99	5.33	462.05	6.63	372.54	168.89	36.99	110.3	17.69	201.58	71.08	14.03	9.97
	DGAD_14		DGAD	8	DGAD Low Resp	26-30	Female	33.1	Obese	2.08536	IR	5.55	48	Normal	68	120.5	1.77206	106.067	103287	45614.2	54969.5	57672.4	47	44.2	4396	8232	51.4	50.4	0.534014	2702.83	1.237	2018-07-26 20:52:00	Batch 3	84.9432	9	5.78106	15.79	4.28	516.76	7.16	282.63	143.3	22.15	85.59	16.11	134.45	42.85	11.16	7.05
	DGAD_15		DGAD	8	DGAD Low Resp	61-65	Female	29.9	Overweight	3.04238	IR	5.71	150	Mild-Moderate	73.5	138.5	1.88435	75.35	74441.6	32573	39944.2	41868.7	47.6	43.8	3346	4899	50.2	43.5	0.682997	1924.53	1.041	2018-07-25 22:17:00	Batch 2	27.1689	9	5.62408	14.46	4.32	446.03	6.5	454.18	208.42	33.97	103.97	12.89	129.68	56.36	12.63	3.67
	DGAD_16		DGAD	8	DGAD Low Resp	61-65	Female	27.4	Overweight	1.87083	no-IR	5.61	240	Mild-Moderate	79	129.5	1.63924	70.25	69554.4	33601.4	34474.6	35953	54	48.3	3746	5296	55.4	47.4	0.707326	1478.33	0.9	2018-07-27 06:51:00	Batch 3	70.5779	9	5.30171	25.82	2.12	493.02	3.7	243.43	206.13	40.07	91.27	12.82	176.33	56.34	10.43	9.59
	DGAD_17	screening and Visit 1 TG mismatch	DGAD	8	DGAD Hi Resp	51-55	Female	38	Obese	13.3441	IR	5.38	266	Mild-Moderate	71.5	119.5	1.67133	102.45	100721	45818	52504.9	54902.6	47.1	45.5	4847	8511	51.3	49.1	0.569498	2397.73	1.217	2018-07-26 17:53:00	Batch 3	54.583	9	8.46771	21.85	5.43	344.97	4	222.03	171.88	32.67	76.8	16.86	123.73	53.39	9.76	5.61
	DGAD_18		DGAD	8	DGAD Low Resp	56-60	Female	36.2	Obese	5.79616	IR	5.94	355	Mild-Moderate	80	127	1.5875	99.65	97344.9	45433.5	50078.2	51911.3	52.8	46.7	5800	5627	53.9	38.9	1.03074	1833.15	0.964	2018-07-25 20:47:00	Batch 2	55.4602	9	4.49426	4.79	2.06	133.48	2.1	172.74	46.51	5.28	24.27	11.08	29.89	16.59	0.57	2.18
	DGAD_19		DGAD	8	DGAD Low Resp	56-60	Female	26	Overweight	8.22322	IR	5.37	92	Normal	69.5	104	1.4964	74.7	74716.6	27728.4	44882.3	46988.3	37.7	37.1	2111	4834	36.9	40.1	0.436698	2105.98	1.019	2018-07-26 06:03:00	Batch 2	48.3622	9	7.72926	6.9	3.11	244.56	3.2	241.84	105.98	16.27	53.71	11.07	92.37	36.92	7.61	7.22
	DGAD_20		DGAD	8	DGAD Hi Resp	36-40	Female	34.6	Obese	1.06534	no-IR	5.36	88	Normal	79	111.5	1.41139	100.85	99106.5	44062.7	52512.6	55043.9	46.5	44.5	4047	6404	49	43.2	0.631949	2531.23	1.237	2018-07-25 13:22:00	Batch 1	50.8456	9	7.32448	6.33	2.27	247.76	2.77	215.78	86.73	17.54	49.87	14.78	76.79	40.24	7.79	5.03
	DGAD_21		DGAD	8	DGAD Hi Resp	61-65	Female	37.8	Obese	2.56629	IR	5.98	72	Normal	75	123.5	1.64667	106.8	104798	47034.1	55116.5	57764.3	46.6	44.9	3815	7086	45.6	45.2	0.538386	2647.81	1.249	2018-07-26 06:47:00	Batch 2	37.9988	9	8.41476	2.59	0.96	117.1	1.03	105.18	44.08	7.7	25.86	8.71	43.74	30.5	2.74	2.77
	DGAD_22		DGAD	8	DGAD Low Resp	56-60	Female	29.4	Overweight	2.95464	IR	5.52	136	Normal	65	107	1.64615	78.15	76947.7	35790.5	39056	41157.2	49	46.5	2884	5619	45.2	46.6	0.513259	2101.21	1.098	2018-07-26 22:00:00	Batch 3	66.0788	9	6.66588	15.5	3.67	306.29	4.38	244.98	111.74	20.01	53.74	14.32	77.23	30.7	2.32	4.77
	TAD_1		TAD	8	TAD	26-30	Female	32.6	Obese	5.14895	IR	5.9	83	Normal	83	112	1.3494	105.033	102540	45457.4	54413.2	57083	48.2	44.3	4318	8534	51.4	49.4	0.505976	2669.79	1.246	2018-07-26 21:15:00	Batch 3	46.931	9	5.8096	15.14	0.87	153.77	3.69	63.3	59.62	10.32	36.58	12.22	52.33	22.74	3.56	2.09
	TAD_2		TAD	8	TAD	41-45	Female	32.5	Obese	1.09611	no-IR	5.29	134	Normal	61	107.5	1.7623	79.4333	78604	35849.6	40468	42754.4	44.8	45.6	2755	7574	46	50.2	0.363744	2286.39	1.242	2018-07-26 10:50:00	Batch 2	43.5144	9	4.6371	28.49	4.31	362.04	5.28	262.18	140.33	24.48	85.57	16.66	125.11	44.98	10.68	3.03
	TAD_3	Missing terminal RBC data	TAD	8	TAD	46-50	Female	36.9	Obese	3.0628	IR	5.5	246	Mild-Moderate	73.5	123	1.67347	93.7	92456.3	42260.9	47631.6	50195.4	43.9	45.7	3265	8159	45.9	52.2	0.400172	2563.88	1.329
	TAD_4		TAD	8	TAD	36-40	Female	32.3	Obese	7.13006	IR	4.93	186	Mild-Moderate	73	108	1.47945	83.3	82078.5	33462.2	46826.2	48616.3	44.6	40.8	2843	4506	47.4	40.4	0.630937	1790.14	1.014	2018-07-26 22:45:00	Batch 3	44.7377	9	5.84623	21.82	1.97	333.77	4.95	185.66	108.44	17.37	67.93	15.69	97.07	39.09	6.52	3.41
	TAD_5		TAD	8	TAD	41-45	Female	34.6	Obese	3.03849	IR	5.59	72	Normal	82	116	1.41463	85.7	84197.4	38385.5	43910.9	45811.8	47.8	45.6	3322	6648	48.6	46.6	0.499699	1900.94	1.075	2018-07-25 01:37:00	Batch 1	28.6887	9	5.52785	7.03	5.38	532.01	8.15	422.83	230.86	46.49	144.46	26.55	253.48	102.81	23.09	8.02
	TAD_6		TAD	8	TAD	46-50	Female	30.8	Obese	2.78148	IR	5.18	101	Normal	76	124.5	1.63816	76.3667	75415.8	34303.3	39218.7	41112.6	48.2	45.5	3827	5813	52.4	47	0.658352	1893.81	1.118	2018-07-26 02:43:00	Batch 2	45.1495	9	5.0828	16.8	5.59	373.72	6.84	342.55	142.54	27.05	70.57	12.14	152.8	57.54	13.2	3.48
	TAD_7		TAD	8	TAD	46-50	Female	33.8	Obese	0.837754	no-IR	5.29	92	Normal	67	121	1.80597	80.7	79431.8	34482.9	42410.5	44949	44.6	43.4	3129	6834	46.8	47.5	0.457858	2538.5	1.324	2018-07-25 00:07:00	Batch 1	42.8498	9	4.93029	4.72	6.39	354.08	6.36	378.46	129.36	24.44	70.67	15.32	151.82	64.27	16.05	4.2
	TAD_8		TAD	8	TAD	51-55	Female	30.7	Obese	1.02768	no-IR	5.04	89	Normal	70	115.5	1.65	81.85	80314.1	27818.9	49933.8	52495.3	37.5	34.6	2301	4549	38.6	35.8	0.505825	2561.45	1.301	2018-07-25 03:28:00	Batch 1	46.4477	9	5.71925	10.59	3.25	304.08	5.94	288.7	97.6	17.92	68.79	12.74	127.03	52.27	8.61	3.44
	TAD_9		TAD	8	TAD	51-55	Female	26.6	Overweight	3.61781	IR	5.35	69	Normal	70.5	114	1.61702	61.65	60859.6	28519.6	30592.1	32340	48	46.9	2447	4821	47.5	47.4	0.507571	1747.88	1.042	2018-07-27 06:07:00	Batch 3	63.5022	9	5.85843	17.29	1.41	248.04	2.5	123.27	79.1	15.2	45.56	9.71	67.75	28.07	3.62	1.66
	TAD_10		TAD	8	TAD	26-30	Female	32.9	Obese	2.16604	IR	4.95	121	Normal	62.5	112.5	1.8	82.8	82360.7	34804.5	45466.1	47556.2	43.6	42.3	3391	6363	47.9	45.1	0.532925	2090.1	1.121	2018-07-26 19:00:00	Batch 3	42.8549	9	6.31437	23.58	2.82	288.17	5.5	169.42	83.27	16.09	59.58	12.18	75.86	34.11	3.88	2.97
	TAD_11		TAD	8	TAD	36-40	Female	31.1	Obese	2.08943	IR	5.03	70	Normal	62	126	2.03226	95.45	94608.8	39477.6	52994.5	55131.2	44.6	41.7	4029	5276	45.5	37.9	0.763647	2136.71	1.045	2018-07-27 04:16:00	Batch 3	62.7472	9	5.25579	28.01	2.48	268.85	5.22	187.86	112.43	17	53.47	10.89	102.06	44.85	5.55	3.71
	TAD_12		TAD	8	TAD	56-60	Female	32.3	Obese	4.54412	IR	5.36	130	Normal	77.5	129.5	1.67097	101.45	98284.6	43677.3	52220.8	54607.3	45.9	44.4	4030	6302	48.5	44.4	0.63948	2386.48	1.1	2018-07-25 01:14:00	Batch 1	30.8283	9	4.68169	6.92	4.49	468.22	7.44	479.36	205.87	34.92	123.31	28.43	171.31	90.07	20.86	5.09
	TAD_13		TAD	8	TAD	46-50	Female	37.3	Obese	1.7202	no-IR	5.17	129	Normal	66.5	120.5	1.81203	116	114148	52269.9	58721.3	61877.8	45.5	45.8	4254	8650	47.1	48.3	0.491792	3156.53	1.384	2018-07-26 16:47:00	Batch 3	44.9933	9	6.81281	37.41	4.54	533.24	6.71	423.11	202.59	37.92	122.39	25.56	137.08	53.61	14.8	5.66
	TAD_14	Missing baseline blood draw	TAD	8	TAD	41-45	Female	29.7	Overweight		IR	6.01	177	Mild-Moderate	63	110	1.74603	87.35	86446	34747.1	49363.9	51698.9	39.9	40.2	3101	5882	40	43.4	0.527202	2335	1.144	2018-07-25 16:41:00	Batch 1	52.7832	9	5.29353	5.41	2.31	336.08	4.2	278.69	101.78	21.21	53.68	13.68	97.96	42.09	10.88	2.87
	TAD_15		TAD	8	TAD	46-50	Female	25.8	Overweight	0.862952	no-IR	5.18	76	Normal	79.5	134	1.68553	69.65	68909	23885.3	42895.3	45023.6	27.4	34.7	1093	4044	25.3	38.5	0.270277	2128.37	1.056	2018-07-27 08:20:00	Batch 3	68.2576	9	6.71741	24.52	2.52	261.93	3.41	182.14	68.45	13.05	43.03	7.77	50.23	16.12	0.87	2.92
	TAD_16		TAD	8	TAD	51-55	Female	37.1	Obese	6.44043	IR	5.56	72	Normal	70	131	1.87143	98.95	96893.8	48194.7	46440.2	48699.1	51.3	49.7	4378	8229	52.3	51.5	0.532021	2258.86	1.14	2018-07-25 15:35:00	Batch 1	55.1306	9	5.57912	9.08	4.18	445.82	5.24	415.59	175.08	30.85	110.8	17.54	193.68	83.03	15.38	5.57
	TAD_17		TAD	8	TAD	51-55	Female	27.4	Overweight	2.49295	IR	5.98	59	Normal	66.5	111	1.66917	80.1	78419.2	30135.9	46168.3	48283.3	37.9	38.4	2645	5383	44	42.6	0.491362	2114.96	1.129	2018-07-26 16:25:00	Batch 3	72.0229	9	5.81173	13.99	2.4	226.29	2.5	154.69	68.32	11.22	54.49	8.04	59.81	20.99	4.72	2.73
	TAD_18		TAD	8	TAD	61-65	Female	30.5	Obese	2.55664	IR	5.42	237	Mild-Moderate	66.5	116.5	1.75188	81.15	79888.8	34783.6	43254.7	45105.2	41.3	43.5	2612	5947	44.3	45.8	0.439213	1850.43	0.978	2018-07-25 06:04:00	Batch 1	36.3999	9	5.87175	5.5	1.68	157.54	2.76	166.78	44.11	8.35	28.15	7.52	49.13	25.95	7.08	1.29
	TAD_19		TAD	8	TAD	56-60	Female	39	Obese	5.2676	IR	5.23	222	Mild-Moderate	72	104	1.44444	105.3	103555	48461.8	52878.6	55093.2	47.6	46.8	4643	8227	47.4	47.2	0.564361	2214.57	1.126	2018-07-26 05:19:00	Batch 2	57.218	9	6.24009	3.67	2.76	247.02	3.2	235.45	82.34	11.32	46.25	7.95	66.51	31.17	5.8	3.1
	TAD_20		TAD	8	TAD	51-55	Female	38	Obese	2.14227	IR	5.74	71	Normal	68	119.5	1.75735	101.7	99937.2	45561.4	52135.8	54375.8	45.8	45.6	4071	7609	49.8	47.8	0.535024	2240.01	1.131	2018-07-25 15:13:00	Batch 1	49.745	9	5.61146	7.15	1.8	199.6	1.99	188.29	79.77	15.34	40.16	8.13	80.75	42.64	6.76	2.77
	TAD_21		TAD	8	TAD	61-65	Female	29.7	Overweight	4.16367	IR	5.33	361	Mild-Moderate	67.5	117.5	1.74074	74.1	72985.8	32997.9	38331.9	39987.9	46.9	45.2	3165	6025	48.8	47.5	0.525311	1655.97	0.936	2018-07-25 12:38:00	Batch 1	44.7267	9	7.39566	11.23	4.13	454.42	5.32	337.81	173.17	28.92	111.93	18.52	165.18	63.27	16.85	5.39
	TAD_22		TAD	8	TAD	51-55	Female	29.2	Overweight	6.7414	IR	5.62	53	Normal	69.5	107	1.53957	80.45	79126.6	33418.4	42980.3	45708.2	42.8	42.2	2334	5599	40.7	44.1	0.41686	2727.86	1.336	2018-07-25 19:17:00	Batch 2	46.9152	9	6.80896	8.13	1.2	130.66	1.94	150.31	56.9	12.81	30.63	8.97	59.41	26.5	4.85	3.21
[truncated: 26 more columns]
