# Supplementary material for: The Omega-3 Index Response to an 8 Week Randomized Intervention Containing Three Fatty Fish Meals Per Week Is Influenced by Adiposity in Overweight to Obese Women
Source: Front Nutr. 2022 Feb 4;9:810003. doi: 10.3389/fnut.2022.810003 (PMC8855121; doi:10.3389/fnut.2022.810003)
Supplement: Supplementary file 4 [file Table_4.XLSX]

## Sheet: S4 - FFQ Summary Data
	Supplemental Table 4: Average Block food frequency questionaire summary outputs
	Subject_ID	Exclusison Comments	Diet Group	Study Week	Diet Week	Baseline Adj OM3 Change Cluster	DT_KCAL	DT_PROT	DT_CARB	DT_TFAT	DT_ALCO	DT_SUG_T	DT_FIBE	DT_MOIS	DT_SFAT	DT_MFAT	DT_PFAT	DT_CHOL	CARB/FAT_DT	MFAT/SFAT	PFAT/SFAT	SFAT/TFAT	MFAT/TFAT	PFAT/TFAT	CARB/kcal	FAT/kcal	PROT/kcal	dt_vitd	dt_vitk	dt_vitc	dt_thia	dt_ribo	dt_niac	dt_vitb6	dt_tfol	fol_dfe	dt_folac	dt_folfd	dt_vb12	dt_zinc	group_fried_fish_fish_sticks _sandwich_breaded_fillets_ total_grams FFQ	group_high_omega3_fish_ total_grams FFQ	group_other_fish_dishes_low_omega3_ total_grams FFQ	group_shellfish_except_oysters_ total_grams FFQ	sup_dha FFQ	dha_epa FFQ	(FFQ_EPA+DHA):TFAT	(FFQ_EPA+DHA:SFAT)
	DGAD_1		DGAD	1	0	DGAD Low Resp	3266.58	112.38	387.02	144.24	1.09	155.32	27.49	2193.2	52.5	51.23	29.52	322.11	2.68317	0.97581	0.562286	0.363977	0.355172	0.204659	0.118479	0.0441563	0.034403	6.34	101.64	44.11	2.48	2.39	27.59	2.14	594.59	766.78	250.84	342.85	5.9	15.21				2.26		0.0359	0.000248891	0.00068381
	DGAD_2		DGAD	1	0	DGAD Low Resp	2511.62	98.34	303.62	107.41	1.25	112.79	42.83	3148.39	34.16	40.95	23.44	334.34	2.82674	1.19877	0.686183	0.318034	0.381249	0.218229	0.120886	0.0427652	0.039154	5.2	773.31	187.49	2.27	2.03	26.35	2.91	667.2	749.66	116.94	549.95	5.07	15.89		14.57	14.77	10.54		0.219	0.00203892	0.00641101
	DGAD_3		DGAD	1	0	DGAD Hi Resp	1354.59	52.53	122.93	73.01	3.88	43.2	16.45	2051.72	23.41	27.62	16.79	190.26	1.68374	1.17984	0.717215	0.320641	0.378304	0.229968	0.0907507	0.0538982	0.0387793	2.35	135.57	64.12	1.01	0.821	12.4	1.14	292.47	328.87	52.64	239.86	2.94	8.07	1.86	5.3	3.4	10.54		0.105	0.00143816	0.00448526
	DGAD_4		DGAD	1	0	DGAD Hi Resp	1882.21	74.55	203.93	87.5	0.00115	55.51	18.75	817.63	30.6	31.95	17.51	265.76	2.33063	1.04412	0.572222	0.349714	0.365143	0.200114	0.108346	0.0464879	0.0396077	4.11	89.76	57.47	1.69	1.64	22.26	1.89	489.22	690.58	287.78	201	5.38	12.25	1.86	7.85	1.68	6.54		0.13	0.00148571	0.00424837
	DGAD_5		DGAD	1	0	DGAD Hi Resp	2634.05	97.05	345.04	101.13	2.62	125.79	35.84	3440.96	31.32	37.39	23.78	240.56	3.41185	1.19381	0.759259	0.3097	0.369722	0.235143	0.130992	0.0383933	0.0368444	5.61	158.69	116.65	3.45	3.02	37.75	3.45	624.16	844.24	315.24	308.46	7.4	17.6	3.76	5.3		4.57		0.117	0.00115693	0.00373563
	DGAD_6		DGAD	1	0	DGAD Hi Resp	1284.41	37.31	175.74	52.05	1.17	87.41	15.86	3728.03	15.64	18.16	14.55	104.48	3.37637	1.16113	0.930307	0.30048	0.348895	0.279539	0.136825	0.0405244	0.0290484	1.72	239.81	99.35	1.45	0.975	14.33	1.07	334.76	401.83	94.67	240.09	1.88	5.95	1.12	2.1	0.981	6.54		0.0539	0.00103554	0.00344629
	DGAD_7		DGAD	1	0	DGAD Hi Resp	2168.15	83.67	268.72	85.77	2.88	118.3	22.87	2494.62	26.9	31.64	20.19	258.09	3.13303	1.17621	0.750558	0.313629	0.368894	0.235397	0.12394	0.0395591	0.0385905	4.99	101.5	98.68	1.94	1.59	22.49	1.99	407.36	510.26	146.1	261.17	5.95	13.29	3.76	5.3	6.4	10.54		0.128	0.00149236	0.00475836
	DGAD_8		DGAD	1	0	DGAD Hi Resp	1297.24	48.47	127.8	54.64	18.47	46.36	15.87	2010.42	13.98	21.46	14.97	168.77	2.33895	1.53505	1.07082	0.255857	0.392753	0.273975	0.0985169	0.0421202	0.0373639	2.14	224.55	74.96	1.19	0.898	12.82	1.34	263.92	294.22	43.66	220.23	2.76	8.22		7.85	1.68	10.54		0.119	0.00217789	0.00851216
	DGAD_9		DGAD	1	0	DGAD Hi Resp	3315.06	123.5	403.02	141.83	0	182.93	37.37	3334.34	46.31	51.67	32.32	597.29	2.84157	1.11574	0.697905	0.326518	0.364309	0.227878	0.121572	0.0427835	0.0372542	10.47	257.76	86.58	3.6	2.32	32.93	3.05	577.65	717.48	199.53	376.91	6.87	19.16	4.48	4.55	4.55	20.04		0.183	0.00129028	0.00395163
	DGAD_10		DGAD	1	0	DGAD Hi Resp	7378.84	329.19	822.34	307.83	8.08	357.61	59	5904.95	94.29	115.56	69.84	1202.3	2.67141	1.22558	0.740694	0.306305	0.375402	0.226878	0.111446	0.0417179	0.0446127	12.93	319.89	306.42	6.06	5.11	86.48	6.56	1145.14	1449.22	434.7	713.06	24.32	61.88	98.79	1.68	54.86	62.32	17.14	0.847	0.00275152	0.00898292
	DGAD_11		DGAD	1	0	DGAD Hi Resp	1308.07	52.11	159.71	51.9	4	96.85	12.87	2196.76	20.45	18.21	9.17	152.74	3.07726	0.890465	0.448411	0.394027	0.350867	0.176686	0.122096	0.0396768	0.0398373	2.3	35.8	72.91	1.58	0.782	12.76	1.34	190.68	223.82	48.48	142.02	3.32	7.73				4.29		0.0265	0.000510597	0.00129584
	DGAD_12		DGAD	1	0	DGAD Low Resp	2225.16	77.8	240.49	111.74	2.26	96.69	38.54	2637.92	32.45	46.22	24.29	304.21	2.15223	1.42435	0.748536	0.290406	0.413639	0.21738	0.108078	0.0502166	0.0349638	3.28	414.12	193.07	1.96	1.55	21.42	2.34	531.91	579.75	70.01	461.78	3.28	12.63		12.23		2.26		0.158	0.001414	0.00486903
	DGAD_13		DGAD	1	0	DGAD Hi Resp	1176.16	52.17	114.81	51.56	8.34	52.32	8.49	2065.7	18.35	18.72	10.16	284.95	2.22673	1.02016	0.553678	0.355896	0.363072	0.197052	0.0976143	0.0438376	0.0443562	4.8	71.96	52.52	1.52	0.774	13.81	1.14	201.79	239.08	53.53	148.09	3.71	6.76		7.85	3.4	10.54		0.144	0.00279286	0.00784741
	DGAD_14		DGAD	1	0	DGAD Low Resp	2371.8	109.07	300.84	89.62	0.289	132.22	40.48	3302.37	24.32	37.38	20.07	312.71	3.35684	1.53701	0.825247	0.271368	0.417094	0.223946	0.12684	0.0377856	0.0459862	10.17	770.26	208.34	2.79	1.88	28.29	3.06	655.76	722.16	94.2	561.72	6.81	15.94	5.23	18	25.78	17.33	120	0.327	0.00364874	0.0134457
	DGAD_15		DGAD	1	0	DGAD Low Resp	2621.52	117.6	289.46	116.71	1.01	124.81	37.09	3660.16	37.23	41.81	27.9	370.71	2.48016	1.12302	0.749396	0.318996	0.358238	0.239054	0.110417	0.04452	0.0448595	5.68	499.29	244.58	2.25	1.88	32.51	2.96	625	715.26	131.68	494.73	4.83	15.83	3.76	2.62	3.16	8.68		0.153	0.00131094	0.00410959
	DGAD_16		DGAD	1	0	DGAD Low Resp	1635.95	77.2	152.29	78.29	6.69	49.32	19.59	2799.58	27.35	28.87	15.35	355.49	1.9452	1.05558	0.561243	0.349342	0.368757	0.196066	0.0930896	0.047856	0.0471897	5.49	158.22	83.84	1.89	1.36	19.48	1.84	364.31	441.62	110.33	253.99	5.48	10.63	1.86	7.85	29.14	1.4	22	0.218	0.00278452	0.00797075
	DGAD_17	screening and Visit 1 TG mismatch	DGAD	1	0	DGAD Hi Resp	2599.99	87.84	283.17	127.67	0	94.42	24.84	2193.19	42.8	42.25	32.41	282.84	2.21798	0.98715	0.757243	0.335239	0.330931	0.253858	0.108912	0.049104	0.0337847	5.14	266.72	97.98	2.14	1.81	23.35	1.88	468.09	579.24	160.3	307.54	4.38	11.93	7.6	12.23	3.16	2.83		0.172	0.00134722	0.00401869
	DGAD_18		DGAD	1	0	DGAD Low Resp	1581.16	72.1	162.12	72.37	0.937	53.43	12.62	1946.18	25.55	27.17	13.17	334.62	2.24015	1.06341	0.51546	0.353047	0.375432	0.181981	0.102532	0.0457702	0.0455994	2.22	81.37	40.28	1.31	1.31	20.11	1.52	263.87	342.59	112.19	152	3.2	9.65				2.26		0.059	0.000815255	0.0023092
	DGAD_19		DGAD	1	0	DGAD Low Resp	810.08	36.84	100.66	27.84	3.23	42.57	8.32	1550.41	10.25	9.9	4.87	101.09	3.61566	0.965854	0.475122	0.368175	0.355603	0.174928	0.124259	0.034367	0.045477	3.27	55.57	24	1.22	0.804	10.04	0.884	177.38	228.75	73.08	104.51	3.51	6.22	1.12	2.1	4.58	1.4		0.0466	0.00167385	0.00454634
	DGAD_20		DGAD	1	0	DGAD Hi Resp	1117.58	53.91	130.24	43.7	0	63.31	9.53	1463.95	17.43	14.93	7.25	173	2.98032	0.856569	0.41595	0.398856	0.341648	0.165904	0.116538	0.0391023	0.0482382	3.64	79.88	30.54	1.29	0.837	15.54	1.22	193.18	237.06	62.56	130.53	2.94	7.51		2.62		2.26		0.0612	0.00140046	0.00351119
	DGAD_21		DGAD	1	0	DGAD Hi Resp	2943.95	132.28	311.8	132.53	1.17	84.91	35.29	3131.85	46.25	47.44	27.51	451.1	2.35267	1.02573	0.594811	0.348978	0.357957	0.207576	0.105912	0.0450177	0.0449328	4.97	208.74	92.98	2.49	2.24	34.51	2.95	571.83	698.21	181.98	388.78	7.14	19.58	3.76	2.62	21.23	20.04		0.179	0.00135064	0.00387027
	DGAD_22		DGAD	1	0	DGAD Low Resp	1504.57	61.54	161.29	68.9	3.38	52.31	21.68	3089.68	26.04	25.51	12.03	218.11	2.34093	0.979647	0.461982	0.377939	0.370247	0.174601	0.1072	0.0457938	0.0409021	2.33	210.15	64.56	1.63	1.24	12.51	1.35	383.66	448.57	93.17	290.47	3.08	10.38	1.86		1.68	0.659		0.0312	0.00045283	0.00119816
	TAD_1		TAD	1	0	TAD	5231	222.47	725.98	175.37	0.942	302.54	91.79	4984.76	50.93	64.39	44.35	463.32	4.1397	1.26428	0.870803	0.290415	0.367167	0.252894	0.138784	0.0335251	0.0425292	13.76	584.65	435.63	5.91	4.28	65.42	6.75	1254.63	1378.59	177.32	1076.4	15.24	35.1	3.76	12.23		10.54		0.236	0.00134573	0.00463381
	TAD_2		TAD	1	0	TAD	2929.32	103.54	392.14	110.22	0.936	151.92	45.92	3010.69	35.75	39.08	26.8	201.51	3.55779	1.09315	0.74965	0.324351	0.354564	0.24315	0.133867	0.0376265	0.0353461	3.3	170.04	109.63	2.23	2.12	25.39	2.59	651.51	775.73	183.43	470.37	3.9	16.22						0.0428	0.000388314	0.0011972
	TAD_3	Missing terminal blood draw	TAD	1	0	TAD	1999.45	84.77	234.01	80.4	3.41	71.58	21.58	1308.29	25.91	30.3	17.04	266.8	2.91057	1.16943	0.657661	0.322264	0.376866	0.21194	0.117037	0.0402111	0.0423967	4.73	131.33	65.01	1.92	1.71	23.62	1.94	416.25	555.42	198.08	217.19	5.46	12.98	8.69	1.68	1.68	6.54		0.098	0.00121891	0.00378232
	TAD_4		TAD	1	0	TAD	1787.9	74.01	161.04	93.9	4.32	48.75	17.16	1930.98	34.3	35.94	16.53	311.09	1.71502	1.04781	0.481924	0.365282	0.382748	0.176038	0.0900722	0.0525197	0.0413949	5.82	198.4	81.21	1.54	1.37	15.89	1.62	404.95	521.92	166.31	238.17	5.51	11.68	3.76	12.23	14.77	4.57		0.234	0.00249201	0.00682216
	TAD_5		TAD	1	0	TAD	4044.64	133.65	492.64	178.7	0.538	195.94	44.18	3023.67	54.2	71.88	39.64	386.39	2.7568	1.3262	0.731365	0.303302	0.402238	0.221824	0.121801	0.0441819	0.0330437	9.63	160.07	129.95	3.3	2.48	33.32	3.27	706.49	904.58	283.13	422.66	8	20.8	17.54		6.4	19.57		0.144	0.00080582	0.00265683
	TAD_6		TAD	1	0	TAD	1465.08	34.82	102.27	36.34	87.45	54.94	5.54	2741.7	12.82	12.92	7.26	142.48	2.81425	1.0078	0.566303	0.352779	0.355531	0.19978	0.0698051	0.0248041	0.0237666	3.54	34.2	33.46	1.07	0.558	10.36	0.676	113.61	141.13	39.39	74.27	2.28	5.11	3.76	2.62	0.981	4.29		0.061	0.00167859	0.00475819
	TAD_7		TAD	1	0	TAD	2269.79	87.91	272.95	80.76	20.07	105.18	26.15	2959.12	25.66	29.48	18.64	262.08	3.37977	1.14887	0.726422	0.317732	0.365032	0.230807	0.120253	0.0355804	0.0387305	5.51	259.68	122.9	2.82	2.06	29.99	2.71	561.45	713.28	216.83	344.88	5.32	12.84			3.16	2.26		0.0555	0.000687221	0.0021629
	TAD_8		TAD	1	0	TAD	1565.91	78.55	184.07	59.78	0.745	69.51	17.93	1611.9	17.03	23.42	14.21	178.89	3.07912	1.37522	0.83441	0.284878	0.39177	0.237705	0.117548	0.0381759	0.0501625	2.93	185.51	75.67	2.22	1.67	29.43	2.41	367.49	484.42	167.17	200.51	4.84	11.65		3.4	1.68	1.4		0.0762	0.00127467	0.00447446
	TAD_9		TAD	1	0	TAD	1705.79	73.98	177.23	66.56	16.97	65.86	14.69	2492.13	21.02	25.13	14.22	429.77	2.66271	1.19553	0.676499	0.315805	0.377554	0.213642	0.103899	0.03902	0.0433699	4.63	96.03	53.5	2.05	1.22	16.71	1.75	424.77	549.57	177.9	247.06	5.13	9.74	9.71	2.62	3.16	2.26		0.113	0.00169772	0.00537583
	TAD_10		TAD	1	0	TAD	1838.88	69.79	201.4	84.7	1.76	66.42	16.16	1811.11	25.94	32.42	19.22	253.56	2.3778	1.24981	0.740941	0.306257	0.382763	0.226919	0.109523	0.0460606	0.0379524	2.55	120.59	83.17	1.94	1.23	23.85	2.17	370.45	478.98	153.27	217.26	4.22	9.78		1.68	1.68	3.08		0.0607	0.000716647	0.00234002
	TAD_11		TAD	1	0	TAD	3635.83	139.03	467.64	140.26	0.306	281.31	28.61	4501.78	53.12	48.25	26.9	462.08	3.33409	0.908321	0.506401	0.378725	0.344004	0.191787	0.12862	0.0385772	0.0382389	17.99	180.25	237.07	4.49	2.69	34.6	3.33	621.91	772.29	215.14	406.62	11.34	23.42	7.6					0.0648	0.000461999	0.00121988
	TAD_12		TAD	1	0	TAD	1998.46	93.67	183.63	101.94	0	68.42	17.27	1721.72	40.1	35.42	18.28	350.73	1.80135	0.883292	0.45586	0.393369	0.347459	0.179321	0.0918858	0.0510093	0.0468711	4.2	84.95	97.59	2.2	1.41	21.2	2.03	363.54	467.18	148.66	214.38	5.12	12.85						0.0374	0.000366883	0.000932668
	TAD_13		TAD	1	0	TAD	1568.83	51.23	133.62	96	1.99	65.73	19.39	2180.44	30.89	43.39	15.11	304.28	1.39187	1.40466	0.489155	0.321771	0.451979	0.157396	0.0851718	0.0611921	0.0326549	6.41	400.3	128.41	1.32	0.854	16.02	1.72	352.69	385.13	45.97	307.24	3.77	7.27		29.14	14.77	2.26		0.341	0.00355208	0.0110392
	TAD_14	Missing baseline blood draw	TAD	1	0	TAD	2573.4	96.31	313.57	112.57	0.01	128.58	44.97	3274.86	30.07	43.67	31.11	325.25	2.78556	1.45228	1.03459	0.267123	0.387936	0.276361	0.12185	0.0437437	0.0374252	5.25	548.72	225.54	2.43	2.35	26.85	3	737.72	864.55	183.57	553.72	4.06	15.22			6.4	2.26		0.0623	0.000553433	0.00207183
	TAD_15		TAD	1	0	TAD	2297.4	96.26	216.08	111.64	12.61	82.26	19.53	2453.87	37.84	41.78	23.72	296.08	1.93551	1.10412	0.62685	0.338947	0.374239	0.212469	0.0940541	0.0485941	0.0418995	4.76	107.53	38.65	2.18	1.44	26.65	2.12	421.56	536.68	164.67	257.19	5.07	13.27					120	0.0354	0.000317091	0.000935518
	TAD_16		TAD	1	0	TAD	2935.12	108.15	332.68	136.12	0.139	121.08	34.12	3222.35	51.24	48.22	25.29	351.73	2.44402	0.941062	0.49356	0.376433	0.354246	0.185792	0.113345	0.0463763	0.0368469	7.06	278.85	156.85	2.57	2.2	28.18	2.87	588.14	729	198.81	389.16	7.08	16.2		5.3	6.4	2.26		0.126	0.000925654	0.00245902
	TAD_17		TAD	1	0	TAD	3358.5	145.02	395.32	139.72	0.889	156.1	40.04	2860.79	37.47	55.51	35.42	335.09	2.82937	1.48145	0.94529	0.268179	0.397295	0.253507	0.117707	0.0416019	0.04318	9.79	194.47	134.02	3.43	2.95	45.41	3.57	710.57	905.4	281.05	429.39	8.24	20.7	38.86	22.71	6.4	19.57		0.415	0.00297023	0.0110755
	TAD_18		TAD	1	0	TAD	3308.69	127.26	369.47	158.6	0.00231	147	51.33	2534.46	40.18	58.29	47.52	337.54	2.32957	1.45072	1.18268	0.253342	0.367528	0.299622	0.111667	0.0479344	0.0384624	7.59	409.59	184.47	3.3	2.84	43.75	4.28	1052.1	1375.36	463.42	588.76	7.47	25.11		21.23	3.16	20.04	17.14	0.296	0.00186633	0.00736685
	TAD_19		TAD	1	0	TAD	2942.6	105.27	367.56	120.97	0.647	135.57	27.55	2864.19	41.75	44.58	24.37	365.99	3.03844	1.06778	0.583713	0.345127	0.368521	0.201455	0.12491	0.0411099	0.0357745	7.02	105.98	139.08	2.83	2.51	32.73	2.89	718.13	1042.94	464.72	253.01	6.3	17.35	3.77	3.4	0.981	2.83	87.99	0.096	0.000793585	0.0022994
	TAD_20		TAD	1	0	TAD	2109.47	96.63	151.89	103.6	28.08	32.37	13.6	2293.59	36.18	40.28	17.77	332.65	1.46612	1.11332	0.491155	0.349228	0.388803	0.171525	0.0720039	0.0491119	0.0458077	2.78	71.4	34.52	2.13	1.38	28.69	2	315.8	381.25	93	222.84	5.35	15.37			3.16	4.29		0.0788	0.000760618	0.002178
	TAD_21		TAD	1	0	TAD	547.46	22.37	62.93	23.59	1.31	24.12	7.6	2058.17	6.75	8.72	5.98	73.1	2.66766	1.29185	0.885926	0.286138	0.369648	0.253497	0.114949	0.0430899	0.0408614	1.77	92.49	48.97	0.531	0.495	7.49	0.676	173.03	225.95	75.67	97.41	1.67	4.79	1.86	5.3	6.4	2.83	75	0.086	0.00364561	0.0127407
	TAD_22		TAD	1	0	TAD	1801.79	59.06	170.31	95.85	7.39	77.18	14.2	1940.53	26.41	40.53	22.15	197.39	1.77684	1.53465	0.838697	0.275535	0.422848	0.23109	0.0945227	0.0531971	0.0327785	4.11	155.16	60.37	1.55	1.14	17.85	1.46	275.67	352.39	109.96	166.09	4.52	9.14	1.86	7.85	1.68	1.4		0.124	0.00129369	0.00469519
